# Supplementary material for: N-Benzyl-N,N-dimethyl­octa­decan-1-aminium (2-thioxo-1,3-dithiole-4,5-dithiol­ato-κ2 S 4,S 5)nickelate(III)
Source: Acta Crystallogr Sect E Struct Rep Online. 2012 Apr 25;68(Pt 5):m678. doi: 10.1107/S1600536812016698 (PMC3344399; doi:10.1107/S1600536812016698)
Supplement: Supplementary file 1 [file e-68-0m678-sup1.cif]

##############################################################################
#                                                                            #
# This CIF contains the data in a paper accepted for publication in          #
# Acta Crystallographica Section E. It conforms to the requirements of       #
# Notes for Authors for Acta Crystallographica Section E, and has been       #
# peer reviewed under the auspices of the IUCr Commission on Journals.       #
#                                                                            #
# Full details of the Crystallographic Information File format               #
# are given in the paper "The Crystallographic Information File (CIF):       #
# a New Standard Archive File for Crystallography" by S. R. Hall, F. H.      #
# Allen and I. D. Brown [Acta Cryst. (1991), A47, 655-685].                  #
#                                                                            #
# The current version of the core CIF dictionary is obtainable from          #
# ftp://ftp.iucr.org/pub/cif_core.dic.                                       #
#                                                                            #
# Software is freely available for graphical display of the structure(s)     #
# in this CIF. For information consult the CIF software page                 #
# http://www.iucr.org/resources/cif/software.                                #
#                                                                            #
# This file may be used for bona fide research purposes within the           #
# scientific community so long as proper attribution is given to the journal # 
# article from which it was obtained.                                        #
#                                                                            #
##############################################################################
data_I
_audit_creation_method     SHELXL-97
_chemical_name_systematic
;
<i>N</i>-Benzyl-<i>N</i>,<i>N</i>-dimethyloctadecan-1-aminium
(2-thioxo-1,3-dithiole-4,5-dithiolato-
\k^2^<i>S</i>^4^,<i>S</i>^5^)nickelate(III)
;
_chemical_name_common     ?
_chemical_formula_moiety     'C27 H50 N +, C6 Ni S10 -'
_chemical_formula_sum     'C33 H50 N Ni S10'
_chemical_formula_iupac     '(C27 H50 N) [Ni (C3 S5)2]'
_chemical_formula_weight     840.05
_chemical_melting_point     ?
_symmetry_cell_setting     triclinic
_symmetry_space_group_name_H-M     'P -1'
_symmetry_space_group_name_Hall     '-P 1'
loop_
    _symmetry_equiv_pos_as_xyz
    'x, y, z'
    '-x, -y, -z'
_cell_length_a     12.1626(16)
_cell_length_b     12.2384(16)
_cell_length_c     27.778(4)
_cell_angle_alpha     80.388(2)
_cell_angle_beta     84.699(2)
_cell_angle_gamma     87.431(2)
_cell_volume     4057.4(9)
_cell_formula_units_Z     4
_cell_measurement_reflns_used     4822
_cell_measurement_theta_min     2.34
_cell_measurement_theta_max     25.01
_cell_measurement_temperature     293(2)
_exptl_crystal_description     pillar
_exptl_crystal_colour     'dark green'
_exptl_crystal_size_max     0.26
_exptl_crystal_size_mid     0.14
_exptl_crystal_size_min     0.12
_exptl_crystal_density_diffrn     1.375
_exptl_crystal_density_meas     ?
_exptl_crystal_density_method     'not measured'
_exptl_crystal_F_000     1772
_exptl_absorpt_coefficient_mu     1.017
_exptl_absorpt_correction_type     multi-scan
_exptl_absorpt_process_details     '(SADABS; Bruker, 2000)'
_exptl_absorpt_correction_T_min     0.7778
_exptl_absorpt_correction_T_max     0.8876
_exptl_special_details     ?
_diffrn_ambient_temperature     293(2)
_diffrn_radiation_type     'MoK\a'
_diffrn_radiation_wavelength     0.71073
_diffrn_radiation_source     'sealed tube'
_diffrn_radiation_monochromator     'graphite'
_diffrn_measurement_device_type     'Bruker SMART APEX CCD'
_diffrn_measurement_method     'phi and omega scans'
_diffrn_detector_area_resol_mean     ?
_diffrn_reflns_number     32319
_diffrn_reflns_av_R_equivalents     0.0471
_diffrn_reflns_av_sigmaI/netI     0.0768
_diffrn_reflns_theta_min     2.34
_diffrn_reflns_theta_max     25.50
_diffrn_reflns_theta_full     25.50
_diffrn_measured_fraction_theta_max     0.995
_diffrn_measured_fraction_theta_full     0.995
_diffrn_reflns_limit_h_min     -14
_diffrn_reflns_limit_h_max     14
_diffrn_reflns_limit_k_min     -14
_diffrn_reflns_limit_k_max     14
_diffrn_reflns_limit_l_min     -33
_diffrn_reflns_limit_l_max     33
_diffrn_standards_number     ?
_diffrn_standards_interval_count     ?
_diffrn_standards_interval_time     ?
_diffrn_standards_decay_%     ?
_refine_special_details
;
Refinement of <i>F</i>^2^ against ALL reflections. The weighted <i>R</i>-factor
<i>wR</i> and goodness of fit <i>S</i> are based on <i>F</i>^2^, conventional
<i>R</i>-factors <i>R</i> are based on <i>F</i>, with <i>F</i> set to zero for
negative <i>F</i>^2^. The threshold expression of <i>F</i>^2^ >
\s(<i>F</i>^2^) is used only for calculating <i>R</i>-factors(gt) <i>etc</i>.
and is not relevant to the choice of reflections for refinement.
<i>R</i>-factors based on <i>F</i>^2^ are statistically about twice as large
as those based on <i>F</i>, and <i>R</i>- factors based on ALL data will be
even larger.
;
_reflns_number_total     15041
_reflns_number_gt     8322
_reflns_threshold_expression     I>2\s(I)
_refine_ls_structure_factor_coef     Fsqd
_refine_ls_matrix_type     full
_refine_ls_R_factor_all     0.1045
_refine_ls_R_factor_gt     0.0476
_refine_ls_wR_factor_gt     0.1009
_refine_ls_wR_factor_ref     0.1276
_refine_ls_goodness_of_fit_ref     1.008
_refine_ls_restrained_S_all     1.008
_refine_ls_number_reflns     15041
_refine_ls_number_parameters     817
_refine_ls_number_restraints     0
_refine_ls_hydrogen_treatment     constr
_refine_ls_weighting_scheme     calc
_refine_ls_weighting_details
                 'calc w=1/[\s^2^(Fo^2^)+(0.0429P)^2^] where P=(Fo^2^+2Fc^2^)/3'
_atom_sites_solution_hydrogens     geom
_atom_sites_solution_primary     direct
_atom_sites_solution_secondary     difmap
_refine_ls_shift/su_max     0.001
_refine_ls_shift/su_mean     0.000
_refine_diff_density_max     0.358
_refine_diff_density_min     -0.320
_refine_ls_extinction_method     none
_refine_ls_extinction_coef     ?
loop_
    _atom_type_symbol
    _atom_type_description
    _atom_type_scat_dispersion_real
    _atom_type_scat_dispersion_imag
    _atom_type_scat_source
    'C' 'C' 0.0033 0.0016
                         'International Tables Vol C Tables 4.2.6.8 and 6.1.1.4'
    'H' 'H' 0.0000 0.0000
                         'International Tables Vol C Tables 4.2.6.8 and 6.1.1.4'
    'N' 'N' 0.0061 0.0033
                         'International Tables Vol C Tables 4.2.6.8 and 6.1.1.4'
    'S' 'S' 0.1246 0.1234
                         'International Tables Vol C Tables 4.2.6.8 and 6.1.1.4'
    'Ni' 'Ni' 0.3393 1.1124
                         'International Tables Vol C Tables 4.2.6.8 and 6.1.1.4'
_computing_data_collection     'SMART (Bruker, 2000)'
_computing_cell_refinement     'SAINT (Bruker, 2000)'
_computing_data_reduction     'SAINT (Bruker, 2000)'
_computing_structure_solution     'SHELXS97 (Sheldrick, 2008)'
_computing_structure_refinement     'SHELXL97 (Sheldrick, 2008)'
_computing_molecular_graphics     'SHELXTL (Sheldrick, 2008)'
_computing_publication_material     'SHELXTL (Sheldrick, 2008)'
loop_
    _atom_site_type_symbol
    _atom_site_label
    _atom_site_fract_x
    _atom_site_fract_y
    _atom_site_fract_z
    _atom_site_U_iso_or_equiv
    _atom_site_adp_type
    _atom_site_calc_flag
    _atom_site_refinement_flags
    _atom_site_occupancy
    _atom_site_symmetry_multiplicity
    _atom_site_disorder_assembly
    _atom_site_disorder_group
    Ni Ni1 0.05179(4) 0.35723(4) 0.032575(16) 0.04308(14) Uani d . 1 1 . .
    Ni Ni2 0.69111(4) 0.10274(4) 0.254025(17) 0.05030(15) Uani d . 1 1 . .
    S S1 0.08628(8) 0.48570(8) 0.07358(4) 0.0545(3) Uani d . 1 1 . .
    S S2 0.19929(9) 0.38608(8) -0.01624(4) 0.0590(3) Uani d . 1 1 . .
    S S3 0.37592(9) 0.55667(9) -0.02434(4) 0.0631(3) Uani d . 1 1 . .
    S S4 0.27316(9) 0.64806(8) 0.05830(4) 0.0598(3) Uani d . 1 1 . .
    S S5 0.48282(10) 0.74269(10) 0.00753(4) 0.0778(4) Uani d . 1 1 . .
    S S6 0.02245(8) 0.22901(8) -0.00930(3) 0.0537(3) Uani d . 1 1 . .
    S S7 -0.09346(8) 0.31986(8) 0.08262(3) 0.0520(3) Uani d . 1 1 . .
    S S8 -0.26307(8) 0.14141(9) 0.08832(4) 0.0582(3) Uani d . 1 1 . .
    S S9 -0.15202(9) 0.05522(8) 0.00610(4) 0.0607(3) Uani d . 1 1 . .
    S S10 -0.35037(11) -0.05852(11) 0.05959(5) 0.0867(4) Uani d . 1 1 . .
    S S11 0.55325(9) 0.05210(10) 0.30595(4) 0.0687(3) Uani d . 1 1 . .
    S S12 0.65622(8) -0.01272(8) 0.20693(4) 0.0584(3) Uani d . 1 1 . .
    S S13 0.47558(9) -0.17986(9) 0.21650(4) 0.0698(3) Uani d . 1 1 . .
    S S14 0.38445(9) -0.12578(10) 0.30928(4) 0.0716(3) Uani d . 1 1 . .
    S S15 0.27330(11) -0.29187(10) 0.26532(5) 0.0878(4) Uani d . 1 1 . .
    S S16 0.82672(8) 0.15752(8) 0.20082(3) 0.0553(3) Uani d . 1 1 . .
    S S17 0.72739(9) 0.21521(9) 0.30230(4) 0.0673(3) Uani d . 1 1 . .
    S S18 0.91155(10) 0.37827(9) 0.29458(4) 0.0715(3) Uani d . 1 1 . .
    S S19 0.99621(9) 0.33305(9) 0.19927(4) 0.0639(3) Uani d . 1 1 . .
    S S20 1.11358(11) 0.49132(10) 0.24523(5) 0.0823(4) Uani d . 1 1 . .
    C C1 0.2066(3) 0.5381(3) 0.04195(13) 0.0458(9) Uani d . 1 1 . .
    C C2 0.2543(3) 0.4952(3) 0.00342(14) 0.0495(10) Uani d . 1 1 . .
    C C3 0.3832(3) 0.6548(3) 0.01319(13) 0.0539(10) Uani d . 1 1 . .
    C C4 -0.0936(3) 0.1692(3) 0.02237(13) 0.0445(9) Uani d . 1 1 . .
    C C5 -0.1446(3) 0.2096(3) 0.06152(13) 0.0445(9) Uani d . 1 1 . .
    C C6 -0.2612(3) 0.0408(3) 0.05143(13) 0.0559(10) Uani d . 1 1 . .
    C C7 0.4994(3) -0.0516(3) 0.28179(14) 0.0560(11) Uani d . 1 1 . .
    C C8 0.5432(3) -0.0792(3) 0.23878(15) 0.0526(10) Uani d . 1 1 . .
    C C9 0.3723(3) -0.2051(3) 0.26411(15) 0.0648(12) Uani d . 1 1 . .
    C C10 0.8830(3) 0.2570(3) 0.22686(15) 0.0552(10) Uani d . 1 1 . .
    C C11 0.8407(3) 0.2809(3) 0.27110(15) 0.0562(10) Uani d . 1 1 . .
    C C12 1.0123(3) 0.4058(3) 0.24629(14) 0.0602(11) Uani d . 1 1 . .
    C C13 -0.4816(4) -0.1271(4) 0.57662(17) 0.0990(17) Uani d . 1 1 . .
    H H13A -0.5311 -0.0880 0.5543 0.148 Uiso calc R 1 1 . .
    H H13B -0.5216 -0.1509 0.6078 0.148 Uiso calc R 1 1 . .
    H H13C -0.4494 -0.1905 0.5638 0.148 Uiso calc R 1 1 . .
    C C14 -0.3907(4) -0.0509(4) 0.58300(17) 0.0916(16) Uani d . 1 1 . .
    H H14A -0.4241 0.0139 0.5951 0.110 Uiso calc R 1 1 . .
    H H14B -0.3446 -0.0891 0.6076 0.110 Uiso calc R 1 1 . .
    C C15 -0.3207(4) -0.0145(4) 0.53761(17) 0.0869(15) Uani d . 1 1 . .
    H H15A -0.3676 0.0231 0.5132 0.104 Uiso calc R 1 1 . .
    H H15B -0.2883 -0.0798 0.5257 0.104 Uiso calc R 1 1 . .
    C C16 -0.2275(4) 0.0626(4) 0.54168(16) 0.0806(14) Uani d . 1 1 . .
    H H16A -0.2589 0.1284 0.5535 0.097 Uiso calc R 1 1 . .
    H H16B -0.1790 0.0253 0.5655 0.097 Uiso calc R 1 1 . .
    C C17 -0.1607(4) 0.0967(4) 0.49352(16) 0.0817(14) Uani d . 1 1 . .
    H H17A -0.2099 0.1336 0.4699 0.098 Uiso calc R 1 1 . .
    H H17B -0.1306 0.0303 0.4818 0.098 Uiso calc R 1 1 . .
    C C18 -0.0667(4) 0.1725(4) 0.49489(16) 0.0794(14) Uani d . 1 1 . .
    H H18A -0.0175 0.1364 0.5186 0.095 Uiso calc R 1 1 . .
    H H18B -0.0965 0.2398 0.5059 0.095 Uiso calc R 1 1 . .
    C C19 -0.0007(4) 0.2033(4) 0.44582(16) 0.0769(13) Uani d . 1 1 . .
    H H19A 0.0276 0.1358 0.4345 0.092 Uiso calc R 1 1 . .
    H H19B -0.0497 0.2407 0.4223 0.092 Uiso calc R 1 1 . .
    C C20 0.0949(3) 0.2772(4) 0.44726(15) 0.0733(13) Uani d . 1 1 . .
    H H20A 0.0662 0.3457 0.4575 0.088 Uiso calc R 1 1 . .
    H H20B 0.1424 0.2409 0.4717 0.088 Uiso calc R 1 1 . .
    C C21 0.1637(3) 0.3050(4) 0.39889(15) 0.0740(13) Uani d . 1 1 . .
    H H21A 0.1168 0.3434 0.3747 0.089 Uiso calc R 1 1 . .
    H H21B 0.1906 0.2364 0.3881 0.089 Uiso calc R 1 1 . .
    C C22 0.2614(3) 0.3760(4) 0.40075(15) 0.0719(12) Uani d . 1 1 . .
    H H22A 0.2339 0.4467 0.4092 0.086 Uiso calc R 1 1 . .
    H H22B 0.3049 0.3402 0.4268 0.086 Uiso calc R 1 1 . .
    C C23 0.3359(3) 0.3977(4) 0.35408(15) 0.0740(13) Uani d . 1 1 . .
    H H23A 0.2925 0.4333 0.3279 0.089 Uiso calc R 1 1 . .
    H H23B 0.3641 0.3272 0.3457 0.089 Uiso calc R 1 1 . .
    C C24 0.4328(4) 0.4695(4) 0.35642(15) 0.0779(14) Uani d . 1 1 . .
    H H24A 0.4751 0.4352 0.3832 0.094 Uiso calc R 1 1 . .
    H H24B 0.4047 0.5409 0.3637 0.094 Uiso calc R 1 1 . .
    C C25 0.5095(3) 0.4883(3) 0.30979(14) 0.0648(12) Uani d . 1 1 . .
    H H25A 0.4664 0.5187 0.2827 0.078 Uiso calc R 1 1 . .
    H H25B 0.5407 0.4172 0.3035 0.078 Uiso calc R 1 1 . .
    C C26 0.6033(3) 0.5655(4) 0.31108(14) 0.0697(12) Uani d . 1 1 . .
    H H26A 0.5726 0.6353 0.3193 0.084 Uiso calc R 1 1 . .
    H H26B 0.6495 0.5329 0.3367 0.084 Uiso calc R 1 1 . .
    C C27 0.6743(3) 0.5881(3) 0.26295(13) 0.0633(11) Uani d . 1 1 . .
    H H27A 0.7085 0.5187 0.2559 0.076 Uiso calc R 1 1 . .
    H H27B 0.6271 0.6159 0.2370 0.076 Uiso calc R 1 1 . .
    C C28 0.7639(3) 0.6704(3) 0.26225(13) 0.0620(11) Uani d . 1 1 . .
    H H28A 0.8151 0.6396 0.2861 0.074 Uiso calc R 1 1 . .
    H H28B 0.7306 0.7376 0.2721 0.074 Uiso calc R 1 1 . .
    C C29 0.8278(3) 0.6999(3) 0.21268(14) 0.0644(12) Uani d . 1 1 . .
    H H29A 0.8604 0.6330 0.2021 0.077 Uiso calc R 1 1 . .
    H H29B 0.7780 0.7337 0.1888 0.077 Uiso calc R 1 1 . .
    C C30 0.9176(3) 0.7791(3) 0.21544(13) 0.0600(11) Uani d . 1 1 . .
    H H30A 0.9675 0.7425 0.2388 0.072 Uiso calc R 1 1 . .
    H H30B 0.8836 0.8423 0.2286 0.072 Uiso calc R 1 1 . .
    C C31 0.9149(3) 0.8873(3) 0.13133(13) 0.0631(11) Uani d . 1 1 . .
    H H31A 0.8754 0.9456 0.1454 0.095 Uiso calc R 1 1 . .
    H H31B 0.8633 0.8388 0.1223 0.095 Uiso calc R 1 1 . .
    H H31C 0.9605 0.9188 0.1027 0.095 Uiso calc R 1 1 . .
    C C32 1.0434(3) 0.7289(3) 0.14640(15) 0.0694(12) Uani d . 1 1 . .
    H H32A 0.9893 0.6807 0.1391 0.104 Uiso calc R 1 1 . .
    H H32B 1.0905 0.6880 0.1694 0.104 Uiso calc R 1 1 . .
    H H32C 1.0870 0.7579 0.1168 0.104 Uiso calc R 1 1 . .
    C C33 1.0686(3) 0.8990(3) 0.18233(13) 0.0603(11) Uani d . 1 1 . .
    H H33A 1.0274 0.9597 0.1947 0.072 Uiso calc R 1 1 . .
    H H33B 1.1068 0.8579 0.2091 0.072 Uiso calc R 1 1 . .
    C C34 1.1540(3) 0.9476(3) 0.14287(14) 0.0532(10) Uani d . 1 1 . .
    C C35 1.2525(3) 0.8925(3) 0.13538(15) 0.0662(12) Uani d . 1 1 . .
    H H35 1.2643 0.8225 0.1534 0.079 Uiso calc R 1 1 . .
    C C36 1.3354(4) 0.9389(4) 0.10130(17) 0.0789(14) Uani d . 1 1 . .
    H H36 1.4023 0.9005 0.0968 0.095 Uiso calc R 1 1 . .
    C C37 1.3180(5) 1.0408(4) 0.07455(16) 0.0792(15) Uani d . 1 1 . .
    H H37 1.3733 1.0717 0.0516 0.095 Uiso calc R 1 1 . .
    C C38 1.2212(5) 1.0979(4) 0.08092(17) 0.0808(15) Uani d . 1 1 . .
    H H38 1.2098 1.1672 0.0621 0.097 Uiso calc R 1 1 . .
    C C39 1.1385(4) 1.0523(4) 0.11584(16) 0.0674(12) Uani d . 1 1 . .
    H H39 1.0728 1.0922 0.1210 0.081 Uiso calc R 1 1 . .
    C C40 -0.0553(5) 0.3611(5) 0.6307(2) 0.128(2) Uani d . 1 1 . .
    H H40A -0.0117 0.3257 0.6564 0.193 Uiso calc R 1 1 . .
    H H40B -0.1107 0.3117 0.6257 0.193 Uiso calc R 1 1 . .
    H H40C -0.0903 0.4274 0.6399 0.193 Uiso calc R 1 1 . .
    C C41 0.0174(4) 0.3900(4) 0.58462(18) 0.0980(16) Uani d . 1 1 . .
    H H41A -0.0279 0.4258 0.5592 0.118 Uiso calc R 1 1 . .
    H H41B 0.0481 0.3218 0.5748 0.118 Uiso calc R 1 1 . .
    C C42 0.1109(4) 0.4643(4) 0.58701(16) 0.0789(13) Uani d . 1 1 . .
    H H42A 0.1576 0.4280 0.6118 0.095 Uiso calc R 1 1 . .
    H H42B 0.0807 0.5321 0.5974 0.095 Uiso calc R 1 1 . .
    C C43 0.1815(4) 0.4942(4) 0.53954(16) 0.0811(14) Uani d . 1 1 . .
    H H43A 0.2116 0.4260 0.5294 0.097 Uiso calc R 1 1 . .
    H H43B 0.1342 0.5293 0.5148 0.097 Uiso calc R 1 1 . .
    C C44 0.2751(4) 0.5688(4) 0.54003(16) 0.0816(14) Uani d . 1 1 . .
    H H44A 0.3235 0.5335 0.5643 0.098 Uiso calc R 1 1 . .
    H H44B 0.2455 0.6369 0.5504 0.098 Uiso calc R 1 1 . .
    C C45 0.3429(4) 0.5977(4) 0.49172(16) 0.0810(14) Uani d . 1 1 . .
    H H45A 0.3725 0.5297 0.4814 0.097 Uiso calc R 1 1 . .
    H H45B 0.2946 0.6332 0.4674 0.097 Uiso calc R 1 1 . .
    C C46 0.4369(4) 0.6729(4) 0.49267(16) 0.0802(14) Uani d . 1 1 . .
    H H46A 0.4840 0.6381 0.5176 0.096 Uiso calc R 1 1 . .
    H H46B 0.4068 0.7415 0.5024 0.096 Uiso calc R 1 1 . .
    C C47 0.5081(4) 0.7010(4) 0.44420(16) 0.0788(13) Uani d . 1 1 . .
    H H47A 0.5393 0.6327 0.4347 0.095 Uiso calc R 1 1 . .
    H H47B 0.4611 0.7350 0.4191 0.095 Uiso calc R 1 1 . .
    C C48 0.6011(4) 0.7779(4) 0.44564(16) 0.0789(13) Uani d . 1 1 . .
    H H48A 0.5695 0.8475 0.4536 0.095 Uiso calc R 1 1 . .
    H H48B 0.6459 0.7456 0.4719 0.095 Uiso calc R 1 1 . .
    C C49 0.6753(4) 0.8019(4) 0.39876(15) 0.0751(13) Uani d . 1 1 . .
    H H49A 0.6305 0.8329 0.3724 0.090 Uiso calc R 1 1 . .
    H H49B 0.7083 0.7324 0.3911 0.090 Uiso calc R 1 1 . .
    C C50 0.7668(4) 0.8808(4) 0.40021(16) 0.0765(13) Uani d . 1 1 . .
    H H50A 0.8091 0.8520 0.4278 0.092 Uiso calc R 1 1 . .
    H H50B 0.7338 0.9516 0.4059 0.092 Uiso calc R 1 1 . .
    C C51 0.8450(4) 0.8995(3) 0.35412(14) 0.0712(12) Uani d . 1 1 . .
    H H51A 0.8025 0.9286 0.3267 0.085 Uiso calc R 1 1 . .
    H H51B 0.8772 0.8284 0.3484 0.085 Uiso calc R 1 1 . .
    C C52 0.9382(4) 0.9777(4) 0.35481(15) 0.0743(13) Uani d . 1 1 . .
    H H52A 0.9065 1.0494 0.3601 0.089 Uiso calc R 1 1 . .
    H H52B 0.9809 0.9491 0.3822 0.089 Uiso calc R 1 1 . .
    C C53 1.0143(4) 0.9933(3) 0.30868(14) 0.0697(12) Uani d . 1 1 . .
    H H53A 0.9696 1.0135 0.2812 0.084 Uiso calc R 1 1 . .
    H H53B 1.0505 0.9223 0.3054 0.084 Uiso calc R 1 1 . .
    C C54 1.1025(3) 1.0783(4) 0.30422(15) 0.0708(12) Uani d . 1 1 . .
    H H54A 1.0673 1.1500 0.3069 0.085 Uiso calc R 1 1 . .
    H H54B 1.1485 1.0586 0.3313 0.085 Uiso calc R 1 1 . .
    C C55 1.1744(3) 1.0877(3) 0.25698(14) 0.0667(12) Uani d . 1 1 . .
    H H55A 1.1268 1.0994 0.2303 0.080 Uiso calc R 1 1 . .
    H H55B 1.2137 1.0173 0.2560 0.080 Uiso calc R 1 1 . .
    C C56 1.2597(3) 1.1795(3) 0.24710(15) 0.0701(12) Uani d . 1 1 . .
    H H56A 1.2220 1.2514 0.2412 0.084 Uiso calc R 1 1 . .
    H H56B 1.3009 1.1767 0.2756 0.084 Uiso calc R 1 1 . .
    C C57 1.3379(4) 1.1648(3) 0.20322(15) 0.0711(13) Uani d . 1 1 . .
    H H57A 1.2987 1.1287 0.1817 0.085 Uiso calc R 1 1 . .
    H H57B 1.3976 1.1145 0.2145 0.085 Uiso calc R 1 1 . .
    C C58 1.3050(4) 1.3378(3) 0.14485(16) 0.0792(14) Uani d . 1 1 . .
    H H58A 1.3407 1.3956 0.1219 0.119 Uiso calc R 1 1 . .
    H H58B 1.2536 1.3702 0.1672 0.119 Uiso calc R 1 1 . .
    H H58C 1.2662 1.2922 0.1275 0.119 Uiso calc R 1 1 . .
    C C59 1.4756(3) 1.2293(3) 0.13660(15) 0.0750(13) Uani d . 1 1 . .
    H H59A 1.4419 1.1839 0.1174 0.113 Uiso calc R 1 1 . .
    H H59B 1.5321 1.1867 0.1540 0.113 Uiso calc R 1 1 . .
    H H59C 1.5078 1.2920 0.1154 0.113 Uiso calc R 1 1 . .
    C C60 1.4428(3) 1.3343(3) 0.20586(14) 0.0636(11) Uani d . 1 1 . .
    H H60A 1.3856 1.3608 0.2282 0.076 Uiso calc R 1 1 . .
    H H60B 1.4924 1.2849 0.2254 0.076 Uiso calc R 1 1 . .
    C C61 1.5070(4) 1.4322(3) 0.17860(13) 0.0550(10) Uani d . 1 1 . .
    C C62 1.4553(4) 1.5329(4) 0.16524(15) 0.0685(12) Uani d . 1 1 . .
    H H62 1.3803 1.5425 0.1741 0.082 Uiso calc R 1 1 . .
    C C63 1.5138(5) 1.6200(4) 0.13867(16) 0.0741(13) Uani d . 1 1 . .
    H H63 1.4775 1.6877 0.1294 0.089 Uiso calc R 1 1 . .
    C C64 1.6239(5) 1.6089(4) 0.12581(15) 0.0765(14) Uani d . 1 1 . .
    H H64 1.6624 1.6682 0.1077 0.092 Uiso calc R 1 1 . .
    C C65 1.6780(4) 1.5084(4) 0.13985(16) 0.0727(13) Uani d . 1 1 . .
    H H65 1.7534 1.4999 0.1316 0.087 Uiso calc R 1 1 . .
    C C66 1.6190(4) 1.4205(3) 0.16644(14) 0.0636(11) Uani d . 1 1 . .
    H H66 1.6552 1.3530 0.1762 0.076 Uiso calc R 1 1 . .
    N N1 0.9864(2) 0.8228(2) 0.16809(10) 0.0490(8) Uani d . 1 1 . .
    N N2 1.3894(3) 1.2690(3) 0.17266(11) 0.0577(9) Uani d . 1 1 . .
loop_
    _atom_site_aniso_label
    _atom_site_aniso_U_11
    _atom_site_aniso_U_22
    _atom_site_aniso_U_33
    _atom_site_aniso_U_12
    _atom_site_aniso_U_13
    _atom_site_aniso_U_23
    Ni1 0.0433(3) 0.0436(3) 0.0423(3) -0.0071(2) 0.0000(2) -0.0074(2)
    Ni2 0.0481(3) 0.0541(3) 0.0489(3) -0.0058(2) -0.0017(2) -0.0093(2)
    S1 0.0518(6) 0.0551(6) 0.0590(6) -0.0111(5) 0.0069(5) -0.0201(5)
    S2 0.0594(7) 0.0645(7) 0.0563(6) -0.0255(5) 0.0151(5) -0.0241(5)
    S3 0.0615(7) 0.0715(7) 0.0579(7) -0.0288(6) 0.0084(5) -0.0151(6)
    S4 0.0631(7) 0.0540(6) 0.0662(7) -0.0150(5) -0.0015(6) -0.0198(5)
    S5 0.0853(9) 0.0785(8) 0.0710(8) -0.0465(7) -0.0046(6) -0.0059(6)
    S6 0.0531(6) 0.0619(6) 0.0488(6) -0.0193(5) 0.0104(5) -0.0200(5)
    S7 0.0495(6) 0.0576(6) 0.0511(6) -0.0105(5) 0.0085(5) -0.0201(5)
    S8 0.0436(6) 0.0780(7) 0.0531(6) -0.0183(5) 0.0053(5) -0.0123(5)
    S9 0.0614(7) 0.0656(7) 0.0597(7) -0.0221(6) 0.0037(5) -0.0228(6)
    S10 0.0811(9) 0.0988(9) 0.0826(9) -0.0529(8) -0.0003(7) -0.0119(7)
    S11 0.0667(8) 0.0880(8) 0.0548(7) -0.0230(6) 0.0095(6) -0.0240(6)
    S12 0.0528(7) 0.0647(7) 0.0595(7) -0.0120(5) 0.0076(5) -0.0193(5)
    S13 0.0619(8) 0.0692(7) 0.0832(8) -0.0139(6) -0.0026(6) -0.0258(6)
    S14 0.0611(8) 0.0866(8) 0.0648(7) -0.0230(6) 0.0034(6) -0.0047(6)
    S15 0.0737(9) 0.0810(9) 0.1069(10) -0.0317(7) -0.0152(7) 0.0021(8)
    S16 0.0554(7) 0.0647(7) 0.0485(6) -0.0156(5) -0.0005(5) -0.0157(5)
    S17 0.0665(8) 0.0761(8) 0.0627(7) -0.0152(6) 0.0078(6) -0.0255(6)
    S18 0.0752(8) 0.0688(7) 0.0786(8) -0.0104(6) -0.0094(6) -0.0317(6)
    S19 0.0586(7) 0.0724(7) 0.0622(7) -0.0209(6) -0.0065(5) -0.0098(6)
    S20 0.0809(9) 0.0668(8) 0.1041(10) -0.0231(7) -0.0249(7) -0.0133(7)
    C1 0.048(2) 0.040(2) 0.049(2) -0.0065(18) -0.0109(19) -0.0029(18)
    C2 0.043(2) 0.048(2) 0.054(2) -0.0156(18) 0.0002(19) 0.0022(19)
    C3 0.063(3) 0.049(2) 0.047(2) -0.010(2) -0.009(2) 0.0026(19)
    C4 0.045(2) 0.046(2) 0.043(2) -0.0063(18) -0.0103(18) -0.0051(18)
    C5 0.033(2) 0.052(2) 0.048(2) -0.0062(17) -0.0065(17) -0.0005(18)
    C6 0.056(3) 0.067(3) 0.046(2) -0.011(2) -0.0079(19) -0.006(2)
    C7 0.049(3) 0.063(3) 0.051(3) -0.004(2) -0.003(2) 0.005(2)
    C8 0.042(2) 0.049(2) 0.067(3) -0.0038(18) -0.013(2) -0.007(2)
    C9 0.055(3) 0.066(3) 0.069(3) 0.004(2) -0.014(2) 0.005(2)
    C10 0.050(3) 0.053(2) 0.062(3) -0.007(2) -0.013(2) 0.002(2)
    C11 0.053(3) 0.050(2) 0.068(3) -0.004(2) -0.014(2) -0.012(2)
    C12 0.058(3) 0.053(2) 0.069(3) 0.000(2) -0.014(2) -0.006(2)
    C13 0.105(4) 0.114(4) 0.082(4) -0.032(3) 0.010(3) -0.028(3)
    C14 0.093(4) 0.104(4) 0.077(3) -0.019(3) 0.012(3) -0.017(3)
    C15 0.089(4) 0.087(3) 0.081(4) -0.011(3) 0.005(3) -0.010(3)
    C16 0.074(3) 0.084(3) 0.079(3) -0.008(3) 0.006(3) -0.006(3)
    C17 0.086(4) 0.076(3) 0.079(3) -0.005(3) 0.010(3) -0.010(3)
    C18 0.067(3) 0.086(3) 0.083(3) -0.012(3) 0.006(3) -0.011(3)
    C19 0.069(3) 0.085(3) 0.074(3) -0.008(3) 0.007(2) -0.010(3)
    C20 0.061(3) 0.080(3) 0.077(3) -0.005(2) 0.004(2) -0.013(3)
    C21 0.067(3) 0.086(3) 0.069(3) -0.011(3) -0.001(2) -0.014(3)
    C22 0.063(3) 0.086(3) 0.065(3) -0.010(3) 0.002(2) -0.009(2)
    C23 0.069(3) 0.091(3) 0.061(3) -0.014(3) -0.009(2) -0.004(3)
    C24 0.072(3) 0.107(4) 0.055(3) -0.019(3) -0.003(2) -0.010(3)
    C25 0.063(3) 0.080(3) 0.051(3) -0.007(2) -0.008(2) -0.008(2)
    C26 0.068(3) 0.092(3) 0.048(3) -0.020(3) -0.005(2) -0.007(2)
    C27 0.062(3) 0.076(3) 0.050(3) -0.007(2) -0.004(2) -0.006(2)
    C28 0.065(3) 0.071(3) 0.050(3) -0.007(2) -0.005(2) -0.007(2)
    C29 0.070(3) 0.074(3) 0.050(3) -0.013(2) -0.002(2) -0.011(2)
    C30 0.065(3) 0.072(3) 0.043(2) -0.003(2) 0.001(2) -0.012(2)
    C31 0.063(3) 0.074(3) 0.050(3) 0.003(2) -0.010(2) -0.004(2)
    C32 0.069(3) 0.064(3) 0.073(3) 0.010(2) 0.011(2) -0.019(2)
    C33 0.053(3) 0.079(3) 0.052(3) -0.010(2) -0.005(2) -0.017(2)
    C34 0.057(3) 0.055(3) 0.048(2) -0.001(2) -0.009(2) -0.008(2)
    C35 0.059(3) 0.062(3) 0.071(3) -0.003(2) 0.002(2) 0.004(2)
    C36 0.063(3) 0.083(3) 0.090(4) -0.013(3) 0.012(3) -0.020(3)
    C37 0.096(4) 0.087(4) 0.056(3) -0.043(3) -0.007(3) -0.006(3)
    C38 0.116(5) 0.063(3) 0.066(3) -0.028(3) -0.038(3) 0.008(3)
    C39 0.071(3) 0.066(3) 0.073(3) -0.001(2) -0.022(3) -0.023(3)
    C40 0.121(5) 0.126(5) 0.120(5) 0.002(4) 0.034(4) 0.006(4)
    C41 0.101(4) 0.092(4) 0.094(4) -0.001(3) 0.004(3) 0.000(3)
    C42 0.082(4) 0.083(3) 0.072(3) 0.001(3) -0.007(3) -0.014(3)
    C43 0.093(4) 0.077(3) 0.071(3) 0.001(3) -0.007(3) -0.007(3)
    C44 0.084(4) 0.082(3) 0.078(3) 0.001(3) -0.008(3) -0.014(3)
    C45 0.087(4) 0.078(3) 0.077(3) -0.003(3) -0.003(3) -0.011(3)
    C46 0.076(3) 0.084(3) 0.081(3) -0.002(3) -0.005(3) -0.015(3)
    C47 0.086(4) 0.078(3) 0.072(3) -0.002(3) -0.003(3) -0.012(3)
    C48 0.073(3) 0.089(3) 0.074(3) -0.006(3) 0.002(3) -0.014(3)
    C49 0.081(3) 0.076(3) 0.065(3) 0.002(3) -0.003(3) -0.006(2)
    C50 0.073(3) 0.083(3) 0.071(3) 0.001(3) -0.002(3) -0.012(3)
    C51 0.080(3) 0.076(3) 0.054(3) 0.005(3) -0.001(2) -0.005(2)
    C52 0.071(3) 0.090(3) 0.061(3) -0.002(3) -0.003(2) -0.014(3)
    C53 0.079(3) 0.072(3) 0.054(3) 0.001(3) 0.001(2) -0.003(2)
    C54 0.073(3) 0.081(3) 0.061(3) -0.008(3) -0.008(2) -0.013(2)
    C55 0.076(3) 0.062(3) 0.061(3) 0.000(2) -0.005(2) -0.008(2)
    C56 0.068(3) 0.076(3) 0.066(3) -0.008(2) -0.002(2) -0.014(2)
    C57 0.073(3) 0.066(3) 0.074(3) -0.014(2) 0.008(3) -0.014(2)
    C58 0.078(3) 0.079(3) 0.086(3) 0.005(3) -0.033(3) -0.017(3)
    C59 0.082(3) 0.077(3) 0.069(3) -0.003(3) 0.011(3) -0.027(2)
    C60 0.061(3) 0.080(3) 0.052(3) -0.001(2) -0.007(2) -0.016(2)
    C61 0.061(3) 0.063(3) 0.045(2) 0.001(2) -0.007(2) -0.018(2)
    C62 0.075(3) 0.072(3) 0.064(3) 0.006(3) -0.014(2) -0.027(3)
    C63 0.107(4) 0.062(3) 0.057(3) 0.003(3) -0.010(3) -0.022(2)
    C64 0.112(4) 0.071(3) 0.050(3) -0.024(3) 0.007(3) -0.023(2)
    C65 0.068(3) 0.086(4) 0.069(3) -0.015(3) 0.010(2) -0.033(3)
    C66 0.072(3) 0.061(3) 0.060(3) 0.002(2) -0.011(2) -0.017(2)
    N1 0.0452(19) 0.059(2) 0.0420(18) 0.0037(16) 0.0006(15) -0.0088(16)
    N2 0.055(2) 0.069(2) 0.050(2) -0.0030(18) -0.0023(17) -0.0124(18)
_geom_special_details
;
All e.s.d.'s (except the e.s.d. in the dihedral angle between two l.s. planes)
are estimated using the full covariance matrix. The cell e.s.d.'s are taken
into account individually in the estimation of e.s.d.'s in distances, angles
and torsion angles; correlations between e.s.d.'s in cell parameters are only
used when they are defined by crystal symmetry. An approximate (isotropic)
treatment of cell e.s.d.'s is used for estimating e.s.d.'s involving l.s.
planes.
;
loop_
    _geom_bond_atom_site_label_1
    _geom_bond_atom_site_label_2
    _geom_bond_site_symmetry_2
    _geom_bond_distance
    _geom_bond_publ_flag
    Ni1 S2 . 2.1516(10) y
    Ni1 S7 . 2.1607(10) y
    Ni1 S6 . 2.1631(10) y
    Ni1 S1 . 2.1657(10) y
    Ni2 S11 . 2.1504(11) y
    Ni2 S12 . 2.1591(11) y
    Ni2 S17 . 2.1605(11) y
    Ni2 S16 . 2.1615(10) y
    S1 C1 . 1.727(4) ?
    S2 C2 . 1.709(4) ?
    S3 C3 . 1.727(4) ?
    S3 C2 . 1.745(3) ?
    S4 C3 . 1.742(4) ?
    S4 C1 . 1.744(3) ?
    S5 C3 . 1.635(4) ?
    S6 C4 . 1.718(3) ?
    S7 C5 . 1.720(3) ?
    S8 C6 . 1.726(4) ?
    S8 C5 . 1.740(3) ?
    S9 C4 . 1.736(3) ?
    S9 C6 . 1.737(4) ?
    S10 C6 . 1.639(4) ?
    S11 C7 . 1.712(4) ?
    S12 C8 . 1.723(4) ?
    S13 C9 . 1.736(4) ?
    S13 C8 . 1.737(4) ?
    S14 C9 . 1.730(4) ?
    S14 C7 . 1.746(4) ?
    S15 C9 . 1.635(4) ?
    S16 C10 . 1.713(4) ?
    S17 C11 . 1.715(4) ?
    S18 C12 . 1.731(4) ?
    S18 C11 . 1.745(4) ?
    S19 C12 . 1.729(4) ?
    S19 C10 . 1.741(4) ?
    S20 C12 . 1.647(4) ?
    C1 C2 . 1.343(5) ?
    C4 C5 . 1.357(5) ?
    C7 C8 . 1.351(5) ?
    C10 C11 . 1.360(5) ?
    C13 C14 . 1.518(5) ?
    C13 H13A . 0.9600 ?
    C13 H13B . 0.9600 ?
    C13 H13C . 0.9600 ?
    C14 C15 . 1.470(5) ?
    C14 H14A . 0.9700 ?
    C14 H14B . 0.9700 ?
    C15 C16 . 1.531(5) ?
    C15 H15A . 0.9700 ?
    C15 H15B . 0.9700 ?
    C16 C17 . 1.506(5) ?
    C16 H16A . 0.9700 ?
    C16 H16B . 0.9700 ?
    C17 C18 . 1.511(5) ?
    C17 H17A . 0.9700 ?
    C17 H17B . 0.9700 ?
    C18 C19 . 1.516(5) ?
    C18 H18A . 0.9700 ?
    C18 H18B . 0.9700 ?
    C19 C20 . 1.513(5) ?
    C19 H19A . 0.9700 ?
    C19 H19B . 0.9700 ?
    C20 C21 . 1.512(5) ?
    C20 H20A . 0.9700 ?
    C20 H20B . 0.9700 ?
    C21 C22 . 1.513(5) ?
    C21 H21A . 0.9700 ?
    C21 H21B . 0.9700 ?
    C22 C23 . 1.504(5) ?
    C22 H22A . 0.9700 ?
    C22 H22B . 0.9700 ?
    C23 C24 . 1.514(5) ?
    C23 H23A . 0.9700 ?
    C23 H23B . 0.9700 ?
    C24 C25 . 1.515(5) ?
    C24 H24A . 0.9700 ?
    C24 H24B . 0.9700 ?
    C25 C26 . 1.522(5) ?
    C25 H25A . 0.9700 ?
    C25 H25B . 0.9700 ?
    C26 C27 . 1.514(5) ?
    C26 H26A . 0.9700 ?
    C26 H26B . 0.9700 ?
    C27 C28 . 1.514(5) ?
    C27 H27A . 0.9700 ?
    C27 H27B . 0.9700 ?
    C28 C29 . 1.514(5) ?
    C28 H28A . 0.9700 ?
    C28 H28B . 0.9700 ?
    C29 C30 . 1.508(5) ?
    C29 H29A . 0.9700 ?
    C29 H29B . 0.9700 ?
    C30 N1 . 1.522(4) ?
    C30 H30A . 0.9700 ?
    C30 H30B . 0.9700 ?
    C31 N1 . 1.501(4) ?
    C31 H31A . 0.9600 ?
    C31 H31B . 0.9600 ?
    C31 H31C . 0.9600 ?
    C32 N1 . 1.499(4) ?
    C32 H32A . 0.9600 ?
    C32 H32B . 0.9600 ?
    C32 H32C . 0.9600 ?
    C33 C34 . 1.505(5) ?
    C33 N1 . 1.519(4) ?
    C33 H33A . 0.9700 ?
    C33 H33B . 0.9700 ?
    C34 C35 . 1.364(5) ?
    C34 C39 . 1.387(5) ?
    C35 C36 . 1.390(5) ?
    C35 H35 . 0.9300 ?
    C36 C37 . 1.359(6) ?
    C36 H36 . 0.9300 ?
    C37 C38 . 1.355(6) ?
    C37 H37 . 0.9300 ?
    C38 C39 . 1.398(6) ?
    C38 H38 . 0.9300 ?
    C39 H39 . 0.9300 ?
    C40 C41 . 1.488(6) ?
    C40 H40A . 0.9600 ?
    C40 H40B . 0.9600 ?
    C40 H40C . 0.9600 ?
    C41 C42 . 1.500(6) ?
    C41 H41A . 0.9700 ?
    C41 H41B . 0.9700 ?
    C42 C43 . 1.506(5) ?
    C42 H42A . 0.9700 ?
    C42 H42B . 0.9700 ?
    C43 C44 . 1.493(5) ?
    C43 H43A . 0.9700 ?
    C43 H43B . 0.9700 ?
    C44 C45 . 1.506(5) ?
    C44 H44A . 0.9700 ?
    C44 H44B . 0.9700 ?
    C45 C46 . 1.504(5) ?
    C45 H45A . 0.9700 ?
    C45 H45B . 0.9700 ?
    C46 C47 . 1.529(5) ?
    C46 H46A . 0.9700 ?
    C46 H46B . 0.9700 ?
    C47 C48 . 1.510(5) ?
    C47 H47A . 0.9700 ?
    C47 H47B . 0.9700 ?
    C48 C49 . 1.509(5) ?
    C48 H48A . 0.9700 ?
    C48 H48B . 0.9700 ?
    C49 C50 . 1.513(5) ?
    C49 H49A . 0.9700 ?
    C49 H49B . 0.9700 ?
    C50 C51 . 1.514(5) ?
    C50 H50A . 0.9700 ?
    C50 H50B . 0.9700 ?
    C51 C52 . 1.519(5) ?
    C51 H51A . 0.9700 ?
    C51 H51B . 0.9700 ?
    C52 C53 . 1.500(5) ?
    C52 H52A . 0.9700 ?
    C52 H52B . 0.9700 ?
    C53 C54 . 1.510(5) ?
    C53 H53A . 0.9700 ?
    C53 H53B . 0.9700 ?
    C54 C55 . 1.499(5) ?
    C54 H54A . 0.9700 ?
    C54 H54B . 0.9700 ?
    C55 C56 . 1.537(5) ?
    C55 H55A . 0.9700 ?
    C55 H55B . 0.9700 ?
    C56 C57 . 1.506(5) ?
    C56 H56A . 0.9700 ?
    C56 H56B . 0.9700 ?
    C57 N2 . 1.533(4) ?
    C57 H57A . 0.9700 ?
    C57 H57B . 0.9700 ?
    C58 N2 . 1.488(5) ?
    C58 H58A . 0.9600 ?
    C58 H58B . 0.9600 ?
    C58 H58C . 0.9600 ?
    C59 N2 . 1.503(4) ?
    C59 H59A . 0.9600 ?
    C59 H59B . 0.9600 ?
    C59 H59C . 0.9600 ?
    C60 C61 . 1.513(5) ?
    C60 N2 . 1.521(4) ?
    C60 H60A . 0.9700 ?
    C60 H60B . 0.9700 ?
    C61 C62 . 1.368(5) ?
    C61 C66 . 1.380(5) ?
    C62 C63 . 1.378(5) ?
    C62 H62 . 0.9300 ?
    C63 C64 . 1.360(6) ?
    C63 H63 . 0.9300 ?
    C64 C65 . 1.382(6) ?
    C64 H64 . 0.9300 ?
    C65 C66 . 1.387(5) ?
    C65 H65 . 0.9300 ?
    C66 H66 . 0.9300 ?
loop_
    _geom_angle_atom_site_label_1
    _geom_angle_atom_site_label_2
    _geom_angle_atom_site_label_3
    _geom_angle_site_symmetry_1
    _geom_angle_site_symmetry_3
    _geom_angle
    _geom_angle_publ_flag
    S2 Ni1 S7 . . 177.16(5) ?
    S2 Ni1 S6 . . 85.19(4) ?
    S7 Ni1 S6 . . 93.30(4) ?
    S2 Ni1 S1 . . 93.15(4) ?
    S7 Ni1 S1 . . 88.33(4) ?
    S6 Ni1 S1 . . 178.28(4) ?
    S11 Ni2 S12 . . 92.97(4) ?
    S11 Ni2 S17 . . 86.67(4) ?
    S12 Ni2 S17 . . 178.72(5) ?
    S11 Ni2 S16 . . 178.34(5) ?
    S12 Ni2 S16 . . 87.17(4) ?
    S17 Ni2 S16 . . 93.22(4) ?
    C1 S1 Ni1 . . 101.54(13) ?
    C2 S2 Ni1 . . 102.33(13) ?
    C3 S3 C2 . . 98.11(18) ?
    C3 S4 C1 . . 97.51(18) ?
    C4 S6 Ni1 . . 102.04(12) ?
    C5 S7 Ni1 . . 101.94(12) ?
    C6 S8 C5 . . 98.40(17) ?
    C4 S9 C6 . . 97.65(17) ?
    C7 S11 Ni2 . . 102.71(14) ?
    C8 S12 Ni2 . . 102.07(14) ?
    C9 S13 C8 . . 97.8(2) ?
    C9 S14 C7 . . 97.88(19) ?
    C10 S16 Ni2 . . 102.23(14) ?
    C11 S17 Ni2 . . 101.98(14) ?
    C12 S18 C11 . . 97.58(19) ?
    C12 S19 C10 . . 97.68(19) ?
    C2 C1 S1 . . 121.3(3) ?
    C2 C1 S4 . . 116.4(3) ?
    S1 C1 S4 . . 122.3(2) ?
    C1 C2 S2 . . 121.6(3) ?
    C1 C2 S3 . . 115.8(3) ?
    S2 C2 S3 . . 122.6(2) ?
    S5 C3 S3 . . 123.9(2) ?
    S5 C3 S4 . . 123.9(2) ?
    S3 C3 S4 . . 112.2(2) ?
    C5 C4 S6 . . 121.2(3) ?
    C5 C4 S9 . . 116.6(3) ?
    S6 C4 S9 . . 122.2(2) ?
    C4 C5 S7 . . 121.5(3) ?
    C4 C5 S8 . . 115.2(3) ?
    S7 C5 S8 . . 123.4(2) ?
    S10 C6 S8 . . 123.5(2) ?
    S10 C6 S9 . . 124.3(2) ?
    S8 C6 S9 . . 112.1(2) ?
    C8 C7 S11 . . 121.0(3) ?
    C8 C7 S14 . . 115.6(3) ?
    S11 C7 S14 . . 123.3(2) ?
    C7 C8 S12 . . 121.2(3) ?
    C7 C8 S13 . . 116.3(3) ?
    S12 C8 S13 . . 122.4(2) ?
    S15 C9 S14 . . 124.0(3) ?
    S15 C9 S13 . . 123.7(3) ?
    S14 C9 S13 . . 112.3(2) ?
    C11 C10 S16 . . 121.0(3) ?
    C11 C10 S19 . . 115.9(3) ?
    S16 C10 S19 . . 123.0(2) ?
    C10 C11 S17 . . 121.5(3) ?
    C10 C11 S18 . . 115.8(3) ?
    S17 C11 S18 . . 122.6(2) ?
    S20 C12 S19 . . 123.4(2) ?
    S20 C12 S18 . . 123.8(2) ?
    S19 C12 S18 . . 112.9(2) ?
    C14 C13 H13A . . 109.5 ?
    C14 C13 H13B . . 109.5 ?
    H13A C13 H13B . . 109.5 ?
    C14 C13 H13C . . 109.5 ?
    H13A C13 H13C . . 109.5 ?
    H13B C13 H13C . . 109.5 ?
    C15 C14 C13 . . 113.6(4) ?
    C15 C14 H14A . . 108.9 ?
    C13 C14 H14A . . 108.9 ?
    C15 C14 H14B . . 108.9 ?
    C13 C14 H14B . . 108.9 ?
    H14A C14 H14B . . 107.7 ?
    C14 C15 C16 . . 116.1(4) ?
    C14 C15 H15A . . 108.3 ?
    C16 C15 H15A . . 108.3 ?
    C14 C15 H15B . . 108.3 ?
    C16 C15 H15B . . 108.3 ?
    H15A C15 H15B . . 107.4 ?
    C17 C16 C15 . . 112.6(4) ?
    C17 C16 H16A . . 109.1 ?
    C15 C16 H16A . . 109.1 ?
    C17 C16 H16B . . 109.1 ?
    C15 C16 H16B . . 109.1 ?
    H16A C16 H16B . . 107.8 ?
    C16 C17 C18 . . 115.4(4) ?
    C16 C17 H17A . . 108.4 ?
    C18 C17 H17A . . 108.4 ?
    C16 C17 H17B . . 108.4 ?
    C18 C17 H17B . . 108.4 ?
    H17A C17 H17B . . 107.5 ?
    C17 C18 C19 . . 113.6(4) ?
    C17 C18 H18A . . 108.8 ?
    C19 C18 H18A . . 108.8 ?
    C17 C18 H18B . . 108.8 ?
    C19 C18 H18B . . 108.8 ?
    H18A C18 H18B . . 107.7 ?
    C20 C19 C18 . . 113.8(4) ?
    C20 C19 H19A . . 108.8 ?
    C18 C19 H19A . . 108.8 ?
    C20 C19 H19B . . 108.8 ?
    C18 C19 H19B . . 108.8 ?
    H19A C19 H19B . . 107.7 ?
    C21 C20 C19 . . 114.2(4) ?
    C21 C20 H20A . . 108.7 ?
    C19 C20 H20A . . 108.7 ?
    C21 C20 H20B . . 108.7 ?
    C19 C20 H20B . . 108.7 ?
    H20A C20 H20B . . 107.6 ?
    C20 C21 C22 . . 114.1(4) ?
    C20 C21 H21A . . 108.7 ?
    C22 C21 H21A . . 108.7 ?
    C20 C21 H21B . . 108.7 ?
    C22 C21 H21B . . 108.7 ?
    H21A C21 H21B . . 107.6 ?
    C23 C22 C21 . . 115.1(4) ?
    C23 C22 H22A . . 108.5 ?
    C21 C22 H22A . . 108.5 ?
    C23 C22 H22B . . 108.5 ?
    C21 C22 H22B . . 108.5 ?
    H22A C22 H22B . . 107.5 ?
    C22 C23 C24 . . 114.5(4) ?
    C22 C23 H23A . . 108.6 ?
    C24 C23 H23A . . 108.6 ?
    C22 C23 H23B . . 108.6 ?
    C24 C23 H23B . . 108.6 ?
    H23A C23 H23B . . 107.6 ?
    C23 C24 C25 . . 114.2(3) ?
    C23 C24 H24A . . 108.7 ?
    C25 C24 H24A . . 108.7 ?
    C23 C24 H24B . . 108.7 ?
    C25 C24 H24B . . 108.7 ?
    H24A C24 H24B . . 107.6 ?
    C24 C25 C26 . . 114.3(3) ?
    C24 C25 H25A . . 108.7 ?
    C26 C25 H25A . . 108.7 ?
    C24 C25 H25B . . 108.7 ?
    C26 C25 H25B . . 108.7 ?
    H25A C25 H25B . . 107.6 ?
    C27 C26 C25 . . 113.0(3) ?
    C27 C26 H26A . . 109.0 ?
    C25 C26 H26A . . 109.0 ?
    C27 C26 H26B . . 109.0 ?
    C25 C26 H26B . . 109.0 ?
    H26A C26 H26B . . 107.8 ?
    C28 C27 C26 . . 114.1(3) ?
    C28 C27 H27A . . 108.7 ?
    C26 C27 H27A . . 108.7 ?
    C28 C27 H27B . . 108.7 ?
    C26 C27 H27B . . 108.7 ?
    H27A C27 H27B . . 107.6 ?
    C27 C28 C29 . . 113.6(3) ?
    C27 C28 H28A . . 108.8 ?
    C29 C28 H28A . . 108.8 ?
    C27 C28 H28B . . 108.8 ?
    C29 C28 H28B . . 108.8 ?
    H28A C28 H28B . . 107.7 ?
    C30 C29 C28 . . 110.3(3) ?
    C30 C29 H29A . . 109.6 ?
    C28 C29 H29A . . 109.6 ?
    C30 C29 H29B . . 109.6 ?
    C28 C29 H29B . . 109.6 ?
    H29A C29 H29B . . 108.1 ?
    C29 C30 N1 . . 117.5(3) ?
    C29 C30 H30A . . 107.9 ?
    N1 C30 H30A . . 107.9 ?
    C29 C30 H30B . . 107.9 ?
    N1 C30 H30B . . 107.9 ?
    H30A C30 H30B . . 107.2 ?
    N1 C31 H31A . . 109.5 ?
    N1 C31 H31B . . 109.5 ?
    H31A C31 H31B . . 109.5 ?
    N1 C31 H31C . . 109.5 ?
    H31A C31 H31C . . 109.5 ?
    H31B C31 H31C . . 109.5 ?
    N1 C32 H32A . . 109.5 ?
    N1 C32 H32B . . 109.5 ?
    H32A C32 H32B . . 109.5 ?
    N1 C32 H32C . . 109.5 ?
    H32A C32 H32C . . 109.5 ?
    H32B C32 H32C . . 109.5 ?
    C34 C33 N1 . . 117.0(3) ?
    C34 C33 H33A . . 108.1 ?
    N1 C33 H33A . . 108.1 ?
    C34 C33 H33B . . 108.1 ?
    N1 C33 H33B . . 108.1 ?
    H33A C33 H33B . . 107.3 ?
    C35 C34 C39 . . 118.4(4) ?
    C35 C34 C33 . . 120.2(4) ?
    C39 C34 C33 . . 121.2(4) ?
    C34 C35 C36 . . 121.3(4) ?
    C34 C35 H35 . . 119.4 ?
    C36 C35 H35 . . 119.4 ?
    C37 C36 C35 . . 119.5(5) ?
    C37 C36 H36 . . 120.2 ?
    C35 C36 H36 . . 120.2 ?
    C38 C37 C36 . . 120.8(5) ?
    C38 C37 H37 . . 119.6 ?
    C36 C37 H37 . . 119.6 ?
    C37 C38 C39 . . 119.7(4) ?
    C37 C38 H38 . . 120.1 ?
    C39 C38 H38 . . 120.1 ?
    C34 C39 C38 . . 120.2(4) ?
    C34 C39 H39 . . 119.9 ?
    C38 C39 H39 . . 119.9 ?
    C41 C40 H40A . . 109.5 ?
    C41 C40 H40B . . 109.5 ?
    H40A C40 H40B . . 109.5 ?
    C41 C40 H40C . . 109.5 ?
    H40A C40 H40C . . 109.5 ?
    H40B C40 H40C . . 109.5 ?
    C40 C41 C42 . . 115.9(5) ?
    C40 C41 H41A . . 108.3 ?
    C42 C41 H41A . . 108.3 ?
    C40 C41 H41B . . 108.3 ?
    C42 C41 H41B . . 108.3 ?
    H41A C41 H41B . . 107.4 ?
    C41 C42 C43 . . 114.8(4) ?
    C41 C42 H42A . . 108.6 ?
    C43 C42 H42A . . 108.6 ?
    C41 C42 H42B . . 108.6 ?
    C43 C42 H42B . . 108.6 ?
    H42A C42 H42B . . 107.6 ?
    C44 C43 C42 . . 116.7(4) ?
    C44 C43 H43A . . 108.1 ?
    C42 C43 H43A . . 108.1 ?
    C44 C43 H43B . . 108.1 ?
    C42 C43 H43B . . 108.1 ?
    H43A C43 H43B . . 107.3 ?
    C43 C44 C45 . . 115.0(4) ?
    C43 C44 H44A . . 108.5 ?
    C45 C44 H44A . . 108.5 ?
    C43 C44 H44B . . 108.5 ?
    C45 C44 H44B . . 108.5 ?
    H44A C44 H44B . . 107.5 ?
    C46 C45 C44 . . 114.6(4) ?
    C46 C45 H45A . . 108.6 ?
    C44 C45 H45A . . 108.6 ?
    C46 C45 H45B . . 108.6 ?
    C44 C45 H45B . . 108.6 ?
    H45A C45 H45B . . 107.6 ?
    C45 C46 C47 . . 115.2(4) ?
    C45 C46 H46A . . 108.5 ?
    C47 C46 H46A . . 108.5 ?
    C45 C46 H46B . . 108.5 ?
    C47 C46 H46B . . 108.5 ?
    H46A C46 H46B . . 107.5 ?
    C48 C47 C46 . . 114.5(4) ?
    C48 C47 H47A . . 108.6 ?
    C46 C47 H47A . . 108.6 ?
    C48 C47 H47B . . 108.6 ?
    C46 C47 H47B . . 108.6 ?
    H47A C47 H47B . . 107.6 ?
    C49 C48 C47 . . 115.0(4) ?
    C49 C48 H48A . . 108.5 ?
    C47 C48 H48A . . 108.5 ?
    C49 C48 H48B . . 108.5 ?
    C47 C48 H48B . . 108.5 ?
    H48A C48 H48B . . 107.5 ?
    C48 C49 C50 . . 114.6(4) ?
    C48 C49 H49A . . 108.6 ?
    C50 C49 H49A . . 108.6 ?
    C48 C49 H49B . . 108.6 ?
    C50 C49 H49B . . 108.6 ?
    H49A C49 H49B . . 107.6 ?
    C49 C50 C51 . . 114.4(4) ?
    C49 C50 H50A . . 108.7 ?
    C51 C50 H50A . . 108.7 ?
    C49 C50 H50B . . 108.7 ?
    C51 C50 H50B . . 108.7 ?
    H50A C50 H50B . . 107.6 ?
    C50 C51 C52 . . 115.5(4) ?
    C50 C51 H51A . . 108.4 ?
    C52 C51 H51A . . 108.4 ?
    C50 C51 H51B . . 108.4 ?
    C52 C51 H51B . . 108.4 ?
    H51A C51 H51B . . 107.5 ?
    C53 C52 C51 . . 113.8(4) ?
    C53 C52 H52A . . 108.8 ?
    C51 C52 H52A . . 108.8 ?
    C53 C52 H52B . . 108.8 ?
    C51 C52 H52B . . 108.8 ?
    H52A C52 H52B . . 107.7 ?
    C52 C53 C54 . . 117.3(4) ?
    C52 C53 H53A . . 108.0 ?
    C54 C53 H53A . . 108.0 ?
    C52 C53 H53B . . 108.0 ?
    C54 C53 H53B . . 108.0 ?
    H53A C53 H53B . . 107.2 ?
    C55 C54 C53 . . 113.3(3) ?
    C55 C54 H54A . . 108.9 ?
    C53 C54 H54A . . 108.9 ?
    C55 C54 H54B . . 108.9 ?
    C53 C54 H54B . . 108.9 ?
    H54A C54 H54B . . 107.7 ?
    C54 C55 C56 . . 117.0(3) ?
    C54 C55 H55A . . 108.0 ?
    C56 C55 H55A . . 108.0 ?
    C54 C55 H55B . . 108.0 ?
    C56 C55 H55B . . 108.0 ?
    H55A C55 H55B . . 107.3 ?
    C57 C56 C55 . . 110.2(3) ?
    C57 C56 H56A . . 109.6 ?
    C55 C56 H56A . . 109.6 ?
    C57 C56 H56B . . 109.6 ?
    C55 C56 H56B . . 109.6 ?
    H56A C56 H56B . . 108.1 ?
    C56 C57 N2 . . 117.7(3) ?
    C56 C57 H57A . . 107.9 ?
    N2 C57 H57A . . 107.9 ?
    C56 C57 H57B . . 107.9 ?
    N2 C57 H57B . . 107.9 ?
    H57A C57 H57B . . 107.2 ?
    N2 C58 H58A . . 109.5 ?
    N2 C58 H58B . . 109.5 ?
    H58A C58 H58B . . 109.5 ?
    N2 C58 H58C . . 109.5 ?
    H58A C58 H58C . . 109.5 ?
    H58B C58 H58C . . 109.5 ?
    N2 C59 H59A . . 109.5 ?
    N2 C59 H59B . . 109.5 ?
    H59A C59 H59B . . 109.5 ?
    N2 C59 H59C . . 109.5 ?
    H59A C59 H59C . . 109.5 ?
    H59B C59 H59C . . 109.5 ?
    C61 C60 N2 . . 113.9(3) ?
    C61 C60 H60A . . 108.8 ?
    N2 C60 H60A . . 108.8 ?
    C61 C60 H60B . . 108.8 ?
    N2 C60 H60B . . 108.8 ?
    H60A C60 H60B . . 107.7 ?
    C62 C61 C66 . . 119.0(4) ?
    C62 C61 C60 . . 120.9(4) ?
    C66 C61 C60 . . 120.0(4) ?
    C61 C62 C63 . . 120.3(4) ?
    C61 C62 H62 . . 119.9 ?
    C63 C62 H62 . . 119.9 ?
    C64 C63 C62 . . 121.1(5) ?
    C64 C63 H63 . . 119.4 ?
    C62 C63 H63 . . 119.4 ?
    C63 C64 C65 . . 119.4(4) ?
    C63 C64 H64 . . 120.3 ?
    C65 C64 H64 . . 120.3 ?
    C64 C65 C66 . . 119.5(4) ?
    C64 C65 H65 . . 120.3 ?
    C66 C65 H65 . . 120.3 ?
    C61 C66 C65 . . 120.7(4) ?
    C61 C66 H66 . . 119.7 ?
    C65 C66 H66 . . 119.7 ?
    C32 N1 C31 . . 108.8(3) ?
    C32 N1 C33 . . 111.6(3) ?
    C31 N1 C33 . . 109.7(3) ?
    C32 N1 C30 . . 110.6(3) ?
    C31 N1 C30 . . 110.7(3) ?
    C33 N1 C30 . . 105.4(3) ?
    C58 N2 C59 . . 108.4(3) ?
    C58 N2 C60 . . 111.4(3) ?
    C59 N2 C60 . . 110.1(3) ?
    C58 N2 C57 . . 110.6(3) ?
    C59 N2 C57 . . 106.4(3) ?
    C60 N2 C57 . . 109.8(3) ?
loop_
    _geom_torsion_atom_site_label_1
    _geom_torsion_atom_site_label_2
    _geom_torsion_atom_site_label_3
    _geom_torsion_atom_site_label_4
    _geom_torsion_site_symmetry_1
    _geom_torsion_site_symmetry_2
    _geom_torsion_site_symmetry_3
    _geom_torsion_site_symmetry_4
    _geom_torsion
    _geom_torsion_publ_flag
    S2 Ni1 S1 C1 . . . . 2.25(13) ?
    S7 Ni1 S1 C1 . . . . 179.83(13) ?
    S6 Ni1 S1 C1 . . . . 18.6(16) ?
    S7 Ni1 S2 C2 . . . . -123.9(9) ?
    S6 Ni1 S2 C2 . . . . 178.06(14) ?
    S1 Ni1 S2 C2 . . . . -2.43(14) ?
    S2 Ni1 S6 C4 . . . . 175.20(13) ?
    S7 Ni1 S6 C4 . . . . -2.38(13) ?
    S1 Ni1 S6 C4 . . . . 158.8(15) ?
    S2 Ni1 S7 C5 . . . . -56.2(9) ?
    S6 Ni1 S7 C5 . . . . 1.60(13) ?
    S1 Ni1 S7 C5 . . . . -177.85(13) ?
    S12 Ni2 S11 C7 . . . . 2.06(14) ?
    S17 Ni2 S11 C7 . . . . -176.71(14) ?
    S16 Ni2 S11 C7 . . . . 97.1(16) ?
    S11 Ni2 S12 C8 . . . . -1.66(14) ?
    S17 Ni2 S12 C8 . . . . 72(2) ?
    S16 Ni2 S12 C8 . . . . 180.00(13) ?
    S11 Ni2 S16 C10 . . . . 85.7(16) ?
    S12 Ni2 S16 C10 . . . . -179.14(14) ?
    S17 Ni2 S16 C10 . . . . -0.37(14) ?
    S11 Ni2 S17 C11 . . . . -178.54(14) ?
    S12 Ni2 S17 C11 . . . . 107(2) ?
    S16 Ni2 S17 C11 . . . . -0.21(14) ?
    Ni1 S1 C1 C2 . . . . -1.6(3) ?
    Ni1 S1 C1 S4 . . . . 178.90(19) ?
    C3 S4 C1 C2 . . . . -0.1(3) ?
    C3 S4 C1 S1 . . . . 179.5(2) ?
    S1 C1 C2 S2 . . . . -0.4(5) ?
    S4 C1 C2 S2 . . . . 179.1(2) ?
    S1 C1 C2 S3 . . . . -179.56(19) ?
    S4 C1 C2 S3 . . . . 0.0(4) ?
    Ni1 S2 C2 C1 . . . . 2.2(4) ?
    Ni1 S2 C2 S3 . . . . -178.7(2) ?
    C3 S3 C2 C1 . . . . 0.1(3) ?
    C3 S3 C2 S2 . . . . -179.0(2) ?
    C2 S3 C3 S5 . . . . 179.0(3) ?
    C2 S3 C3 S4 . . . . -0.1(2) ?
    C1 S4 C3 S5 . . . . -179.0(3) ?
    C1 S4 C3 S3 . . . . 0.1(2) ?
    Ni1 S6 C4 C5 . . . . 3.0(3) ?
    Ni1 S6 C4 S9 . . . . -177.27(19) ?
    C6 S9 C4 C5 . . . . 0.0(3) ?
    C6 S9 C4 S6 . . . . -179.7(2) ?
    S6 C4 C5 S7 . . . . -2.1(5) ?
    S9 C4 C5 S7 . . . . 178.22(19) ?
    S6 C4 C5 S8 . . . . 178.40(19) ?
    S9 C4 C5 S8 . . . . -1.3(4) ?
    Ni1 S7 C5 C4 . . . . -0.1(3) ?
    Ni1 S7 C5 S8 . . . . 179.34(19) ?
    C6 S8 C5 C4 . . . . 1.9(3) ?
    C6 S8 C5 S7 . . . . -177.6(2) ?
    C5 S8 C6 S10 . . . . 176.4(3) ?
    C5 S8 C6 S9 . . . . -1.9(2) ?
    C4 S9 C6 S10 . . . . -177.0(3) ?
    C4 S9 C6 S8 . . . . 1.3(2) ?
    Ni2 S11 C7 C8 . . . . -2.2(4) ?
    Ni2 S11 C7 S14 . . . . 179.5(2) ?
    C9 S14 C7 C8 . . . . -2.6(4) ?
    C9 S14 C7 S11 . . . . 175.8(3) ?
    S11 C7 C8 S12 . . . . 1.0(5) ?
    S14 C7 C8 S12 . . . . 179.5(2) ?
    S11 C7 C8 S13 . . . . -176.1(2) ?
    S14 C7 C8 S13 . . . . 2.3(4) ?
    Ni2 S12 C8 C7 . . . . 0.8(4) ?
    Ni2 S12 C8 S13 . . . . 177.7(2) ?
    C9 S13 C8 C7 . . . . -0.8(4) ?
    C9 S13 C8 S12 . . . . -177.9(2) ?
    C7 S14 C9 S15 . . . . -176.7(3) ?
    C7 S14 C9 S13 . . . . 2.0(3) ?
    C8 S13 C9 S15 . . . . 177.7(3) ?
    C8 S13 C9 S14 . . . . -1.0(3) ?
    Ni2 S16 C10 C11 . . . . 1.1(4) ?
    Ni2 S16 C10 S19 . . . . -179.0(2) ?
    C12 S19 C10 C11 . . . . 4.1(3) ?
    C12 S19 C10 S16 . . . . -175.8(2) ?
    S16 C10 C11 S17 . . . . -1.5(5) ?
    S19 C10 C11 S17 . . . . 178.6(2) ?
    S16 C10 C11 S18 . . . . 176.4(2) ?
    S19 C10 C11 S18 . . . . -3.5(4) ?
    Ni2 S17 C11 C10 . . . . 1.0(4) ?
    Ni2 S17 C11 S18 . . . . -176.8(2) ?
    C12 S18 C11 C10 . . . . 1.1(4) ?
    C12 S18 C11 S17 . . . . 178.9(3) ?
    C10 S19 C12 S20 . . . . 176.4(3) ?
    C10 S19 C12 S18 . . . . -3.2(3) ?
    C11 S18 C12 S20 . . . . -177.8(3) ?
    C11 S18 C12 S19 . . . . 1.7(3) ?
    C13 C14 C15 C16 . . . . -180.0(4) ?
    C14 C15 C16 C17 . . . . -179.4(4) ?
    C15 C16 C17 C18 . . . . -179.7(4) ?
    C16 C17 C18 C19 . . . . 179.1(4) ?
    C17 C18 C19 C20 . . . . -178.8(4) ?
    C18 C19 C20 C21 . . . . 177.9(4) ?
    C19 C20 C21 C22 . . . . -178.2(4) ?
    C20 C21 C22 C23 . . . . 175.6(4) ?
    C21 C22 C23 C24 . . . . 179.6(4) ?
    C22 C23 C24 C25 . . . . 178.3(4) ?
    C23 C24 C25 C26 . . . . 176.8(4) ?
    C24 C25 C26 C27 . . . . -176.5(4) ?
    C25 C26 C27 C28 . . . . 176.4(4) ?
    C26 C27 C28 C29 . . . . -175.0(4) ?
    C27 C28 C29 C30 . . . . -178.2(3) ?
    C28 C29 C30 N1 . . . . -176.8(3) ?
    N1 C33 C34 C35 . . . . -89.3(5) ?
    N1 C33 C34 C39 . . . . 95.5(4) ?
    C39 C34 C35 C36 . . . . -0.5(6) ?
    C33 C34 C35 C36 . . . . -175.9(4) ?
    C34 C35 C36 C37 . . . . -0.6(7) ?
    C35 C36 C37 C38 . . . . 0.4(7) ?
    C36 C37 C38 C39 . . . . 0.8(7) ?
    C35 C34 C39 C38 . . . . 1.7(6) ?
    C33 C34 C39 C38 . . . . 177.0(4) ?
    C37 C38 C39 C34 . . . . -1.9(6) ?
    C40 C41 C42 C43 . . . . -178.7(4) ?
    C41 C42 C43 C44 . . . . 179.5(4) ?
    C42 C43 C44 C45 . . . . -179.3(4) ?
    C43 C44 C45 C46 . . . . -180.0(4) ?
    C44 C45 C46 C47 . . . . 178.7(4) ?
    C45 C46 C47 C48 . . . . 179.1(4) ?
    C46 C47 C48 C49 . . . . 177.2(4) ?
    C47 C48 C49 C50 . . . . 178.8(4) ?
    C48 C49 C50 C51 . . . . 176.7(4) ?
    C49 C50 C51 C52 . . . . -179.5(4) ?
    C50 C51 C52 C53 . . . . 179.5(4) ?
    C51 C52 C53 C54 . . . . 174.1(4) ?
    C52 C53 C54 C55 . . . . 179.9(4) ?
    C53 C54 C55 C56 . . . . 174.6(4) ?
    C54 C55 C56 C57 . . . . 169.8(4) ?
    C55 C56 C57 N2 . . . . 151.0(4) ?
    N2 C60 C61 C62 . . . . 85.7(4) ?
    N2 C60 C61 C66 . . . . -93.6(4) ?
    C66 C61 C62 C63 . . . . 2.0(6) ?
    C60 C61 C62 C63 . . . . -177.3(4) ?
    C61 C62 C63 C64 . . . . -1.0(6) ?
    C62 C63 C64 C65 . . . . -0.3(7) ?
    C63 C64 C65 C66 . . . . 0.6(6) ?
    C62 C61 C66 C65 . . . . -1.8(6) ?
    C60 C61 C66 C65 . . . . 177.6(3) ?
    C64 C65 C66 C61 . . . . 0.5(6) ?
    C34 C33 N1 C32 . . . . 55.3(4) ?
    C34 C33 N1 C31 . . . . -65.4(4) ?
    C34 C33 N1 C30 . . . . 175.4(3) ?
    C29 C30 N1 C32 . . . . -59.1(4) ?
    C29 C30 N1 C31 . . . . 61.6(4) ?
    C29 C30 N1 C33 . . . . -179.9(3) ?
    C61 C60 N2 C58 . . . . -63.5(4) ?
    C61 C60 N2 C59 . . . . 56.9(4) ?
    C61 C60 N2 C57 . . . . 173.7(3) ?
    C56 C57 N2 C58 . . . . -70.8(5) ?
    C56 C57 N2 C59 . . . . 171.6(4) ?
    C56 C57 N2 C60 . . . . 52.5(5) ?
data_global
_journal_date_recd_electronic     2012-04-04
_journal_date_accepted     2012-04-17
_journal_name_full     'Acta Crystallographica, Section E'
_journal_year     2012
_journal_volume     68
_journal_issue      5
_journal_page_first     m678
_journal_page_last     m678
_journal_paper_category     QM
_journal_paper_doi     10.1107/S1600536812016698
_journal_coeditor_code     HB6730
_publ_contact_author_name     'Guang-Xiang Liu'
_publ_contact_author_address
;
School of Biochemical and Environmental Engineering,
Nanjing Xiaozhuang University,
Nanjing 211171
People's Republic of China
;
_publ_contact_author_email     'liugx@njxzc.edu.cn'
_publ_contact_author_fax     '86-25-86178260'
_publ_contact_author_phone     '86-25-86178274'
_publ_section_title
;\
<i>N</i>-Benzyl-<i>N</i>,<i>N</i>-dimethyloctadecan-1-aminium
(2-thioxo-1,3-dithiole-4,5-dithiolato-\k^2^<i>S</i>^4^,<i>S</i>^5^)\
nickelate(III)
;
loop_
    _publ_author_name
    _publ_author_footnote
    _publ_author_address
    'Liu, Guang-Xiang' .
;
School of Biochemical and Environmental Engineering,
Nanjing Xiaozhuang University,
Nanjing 211171, People's Republic of China
;
