# Supplementary material for: N-Benzyl-N,N-dimethyl­octa­decan-1-aminium (2-thioxo-1,3-dithiole-4,5-dithiol­ato-κ2 S 4,S 5)nickelate(III)
Source: Acta Crystallogr Sect E Struct Rep Online. 2012 Apr 25;68(Pt 5):m678. doi: 10.1107/S1600536812016698 (PMC3344399; doi:10.1107/S1600536812016698)
Supplement: Supplementary file 2 [file e-68-0m678-Isup2.hkl]

# 
# h,k,l, Fc-squared, Fo-squared, sigma(Fo-squared) and status flag 
# 
data_I
_shelx_title ' VR in P-1' 
_shelx_refln_list_code          4 
_shelx_F_calc_maximum      676.35 
_exptl_crystal_F_000      1772.00 
_reflns_d_resolution_high  0.8255 
 
loop_ 
 _symmetry_equiv_pos_as_xyz 
 'x, y, z' 
 '-x, -y, -z' 
 
_cell_length_a    12.1626 
_cell_length_b    12.2384 
_cell_length_c    27.7778 
_cell_angle_alpha  80.388 
_cell_angle_beta   84.699 
_cell_angle_gamma  87.431 
 
_shelx_F_squared_multiplier     1.000 
 
loop_ 
 _refln_index_h 
 _refln_index_k 
 _refln_index_l 
 _refln_F_squared_calc 
 _refln_F_squared_meas 
 _refln_F_squared_sigma 
 _refln_observed_status 
   2   0   0     1154.36     1045.13     45.43 o 
   3   0   0     6644.69     7101.51    210.15 o 
   4   0   0      333.64      357.49     23.55 o 
   5   0   0    11283.16    12427.15    366.42 o 
   6   0   0      955.62     1030.36     49.89 o 
   7   0   0      263.31      269.24     28.90 o 
   8   0   0      472.03      540.24     41.10 o 
   9   0   0     1295.91     1345.99    211.09 o 
  10   0   0        4.17      -66.90     50.48 o 
  11   0   0     1360.43     1548.18    108.38 o 
  12   0   0      261.90      192.74     52.88 o 
  13   0   0       42.05       96.96     49.59 o 
  14   0   0       45.50       63.85     56.72 o 
 -14   1   0       37.79       -2.66     59.66 o 
 -13   1   0       21.24       16.06     48.67 o 
 -12   1   0       33.12      100.14     45.08 o 
 -11   1   0      244.29      265.20     55.16 o 
 -10   1   0      288.66      249.36     59.66 o 
  -9   1   0       43.94       58.28     31.97 o 
  -8   1   0      398.63      517.14     41.10 o 
  -7   1   0     7649.26     8053.54    251.59 o 
  -6   1   0    32839.16    32903.71    942.93 o 
  -5   1   0      183.82      146.51     18.89 o 
  -4   1   0      571.10      618.11     30.83 o 
  -3   1   0     1164.12     1210.20     44.88 o 
  -2   1   0     7127.73     7425.12    262.78 o 
  -1   1   0    20698.99    22880.75   1092.18 o 
   1   1   0      135.73      151.44     13.77 o 
   2   1   0    12905.37    13739.65    476.70 o 
   3   1   0      907.06      916.12     36.14 o 
   4   1   0        5.28        5.01      8.60 o 
   5   1   0       56.66       46.39     12.71 o 
   6   1   0      634.07      743.16     55.10 o 
   7   1   0       34.82       29.14     16.65 o 
   8   1   0        7.53       11.47     29.75 o 
   9   1   0       64.74       64.02     31.97 o 
  10   1   0     8265.42     7868.67    319.51 o 
  11   1   0       54.64       22.55     37.21 o 
  12   1   0      204.16      339.77     98.66 o 
  13   1   0      321.10      404.47     69.71 o 
  14   1   0        7.84      -17.88     46.30 o 
 -14   2   0       88.79       47.42    100.96 o 
 -13   2   0       57.47       61.41     54.03 o 
 -12   2   0      674.98      780.50     87.43 o 
 -11   2   0       12.86      -13.77     73.42 o 
 -10   2   0       77.01       35.37     43.60 o 
  -9   2   0     1726.42     1795.72    250.10 o 
  -8   2   0     3172.22     3300.80    123.33 o 
  -7   2   0     9105.01     9047.94    280.74 o 
  -6   2   0      171.86      170.04     22.59 o 
  -5   2   0      962.86      952.18     47.06 o 
  -4   2   0    10889.90    10724.59    316.14 o 
  -3   2   0     1332.94     1396.61     63.21 o 
  -2   2   0     7912.20     7883.88    283.80 o 
  -1   2   0    27765.02    29830.67   1026.36 o 
   0   2   0     2724.94     2426.98    140.47 o 
   1   2   0     1239.90     1417.16     59.97 o 
   2   2   0     4504.76     4445.27    133.12 o 
   3   2   0      515.99      419.74     35.12 o 
   4   2   0    26329.60    26226.46    909.67 o 
   5   2   0      427.54      403.55     28.17 o 
   6   2   0      497.78      475.02     32.61 o 
   7   2   0     1125.16      998.99     52.86 o 
   8   2   0      319.16      309.28     40.67 o 
   9   2   0     1227.00     1207.22     65.94 o 
  10   2   0      404.09      345.80     54.88 o 
  11   2   0      283.78      199.76     51.62 o 
  12   2   0      759.21      747.80     80.35 o 
  13   2   0        0.22      -37.06     41.81 o 
  14   2   0       17.68       14.32     53.47 o 
 -14   3   0       55.18       18.36     78.01 o 
 -13   3   0      201.60      339.59    105.55 o 
 -12   3   0       25.50       27.53     48.35 o 
 -11   3   0      182.97      152.03     52.77 o 
 -10   3   0      549.77      423.43     61.65 o 
  -9   3   0      128.79      164.39     43.72 o 
  -8   3   0     2213.13     2309.52     97.51 o 
  -7   3   0       20.43        4.13     18.89 o 
  -6   3   0      265.49      298.82     29.33 o 
  -5   3   0      828.68      859.32     54.88 o 
  -4   3   0       92.29       57.52     24.37 o 
  -3   3   0     4864.78     4988.04    189.81 o 
  -2   3   0     9323.07     9540.91    576.42 o 
  -1   3   0     1546.12     1475.14     64.66 o 
   0   3   0     1337.21     1312.98     37.44 o 
   1   3   0     3874.55     3611.38     93.03 o 
   2   3   0      334.17      339.82     19.44 o 
   3   3   0     4745.80     4890.75    150.68 o 
   4   3   0      300.23      228.08     20.19 o 
   5   3   0       17.51        6.05      9.93 o 
   6   3   0       68.79       78.35     17.52 o 
   7   3   0      176.11      181.69     25.52 o 
   8   3   0       47.17       27.53     22.85 o 
   9   3   0        8.85       -5.79     24.08 o 
  10   3   0      567.08      623.68     64.66 o 
  11   3   0        0.29       -4.81     31.27 o 
  12   3   0      151.44       55.75     43.72 o 
  13   3   0       19.04       80.59     50.71 o 
  14   3   0     1667.75     2198.13    224.86 o 
 -13   4   0      220.16       45.89     82.60 o 
 -12   4   0        0.70       27.53     68.83 o 
 -11   4   0       13.03       13.77     42.18 o 
 -10   4   0      754.00      843.61     80.35 o 
  -9   4   0     1999.26     2068.81    316.64 o 
  -8   4   0      592.96      562.26     49.19 o 
  -7   4   0       52.47       30.72     26.29 o 
  -6   4   0     2886.10     2993.56    136.17 o 
  -5   4   0      844.66      713.49     81.69 o 
  -4   4   0     3579.97     3544.36    120.03 o 
  -3   4   0     1314.78     1365.08     55.51 o 
  -2   4   0     1178.99     1232.57     49.28 o 
  -1   4   0      872.43      875.91     48.35 o 
   0   4   0     6345.31     6615.72    174.86 o 
   1   4   0     1002.89     1102.48     33.98 o 
   2   4   0     7520.19     7497.13    196.06 o 
   3   4   0     4868.08     4852.37    228.88 o 
   4   4   0       91.74       75.19     14.73 o 
   5   4   0        0.13       -7.21     11.30 o 
   6   4   0     1103.88     1151.92     54.45 o 
   7   4   0       50.97       29.04     19.11 o 
   8   4   0     3929.07     3680.48    133.90 o 
   9   4   0       49.93       72.47     26.81 o 
  10   4   0      920.65     1077.73     82.32 o 
  11   4   0       26.65       23.94     37.21 o 
  12   4   0      245.90      344.17     96.37 o 
  13   4   0        0.48      160.61     96.37 o 
  14   4   0      380.82      408.42    119.31 o 
 -13   5   0       38.74       50.48     82.60 o 
 -12   5   0      122.54      128.49     78.01 o 
 -11   5   0       75.90      110.14     73.42 o 
 -10   5   0      670.82      362.44    172.09 o 
  -9   5   0      343.63      289.11     82.60 o 
  -8   5   0        1.47       -9.58     21.61 o 
  -7   5   0     3075.59     3106.93    207.72 o 
  -6   5   0      190.36      210.62     35.81 o 
  -5   5   0      695.36      658.19     53.62 o 
  -4   5   0     2776.06     2676.98    147.48 o 
  -3   5   0     4682.01     5172.25    165.85 o 
  -2   5   0     1301.60     1317.25     55.28 o 
  -1   5   0       24.94        7.73      7.73 o 
   0   5   0     2702.98     2848.22     92.89 o 
   1   5   0     1023.46     1020.88     35.32 o 
   2   5   0     3264.15     3545.03     96.19 o 
   3   5   0     2305.03     2582.68     90.74 o 
   4   5   0      235.85      285.78     30.58 o 
   5   5   0     8256.50     8224.91    251.15 o 
   6   5   0     1985.32     2039.09     96.64 o 
   7   5   0      257.73      246.60     33.62 o 
   8   5   0      281.02      274.66     39.69 o 
   9   5   0      318.27      231.62     35.04 o 
  10   5   0      123.65       55.07     55.07 o 
  11   5   0       27.25      -55.07     45.89 o 
  12   5   0     1148.95      991.22    146.85 o 
  13   5   0     2074.40     2023.75    206.50 o 
 -13   6   0       80.93       68.83     78.01 o 
 -12   6   0       41.72      -55.07     64.25 o 
 -11   6   0      586.10      628.69    119.31 o 
 -10   6   0        2.41       59.66     59.66 o 
  -9   6   0        3.65      -22.94     55.07 o 
  -8   6   0      107.73       83.78     29.95 o 
  -7   6   0      366.29      350.22     54.42 o 
  -6   6   0      232.09      265.38     31.65 o 
  -5   6   0       32.26       -8.26     18.17 o 
  -4   6   0     3633.72     3911.54    135.68 o 
  -3   6   0       44.29       27.76     23.85 o 
  -2   6   0      711.35      724.21     54.96 o 
  -1   6   0    12962.39    13166.91    476.17 o 
   0   6   0     1062.58     1129.09     48.41 o 
   1   6   0      233.82      214.58     15.81 o 
   2   6   0     7295.12     7105.53    183.23 o 
   3   6   0      103.92      115.65     12.55 o 
   4   6   0     1540.51     1515.74     53.00 o 
   5   6   0      365.85      359.26     30.82 o 
   6   6   0    11576.53    10821.78    330.37 o 
   7   6   0     1004.80      903.64     53.27 o 
   8   6   0      149.40      151.72     38.53 o 
   9   6   0        4.83       -2.43     27.44 o 
  10   6   0       32.03      123.90     64.25 o 
  11   6   0       37.50       78.01     73.42 o 
  12   6   0      295.89      316.64    105.55 o 
  13   6   0       45.09       55.07     82.60 o 
 -12   7   0        2.44      -36.71     73.42 o 
 -11   7   0        2.05      -13.77     73.42 o 
 -10   7   0      340.33      252.39     91.78 o 
  -9   7   0      145.97       50.48     59.66 o 
  -8   7   0      264.08      244.06     53.47 o 
  -7   7   0       61.14       53.27     37.21 o 
  -6   7   0        0.23      -28.33     18.89 o 
  -5   7   0       19.39       28.76     21.80 o 
  -4   7   0     2082.65     2135.01    134.39 o 
  -3   7   0      151.62      167.19     25.43 o 
  -2   7   0     4027.79     3610.50    224.14 o 
  -1   7   0     3374.10     3707.93    172.09 o 
   0   7   0     8051.99     8870.67    269.54 o 
   1   7   0     4927.95     4984.68    134.37 o 
   2   7   0        1.63      -13.59      9.06 o 
   3   7   0        5.86       -3.16      9.49 o 
   4   7   0     6970.18     6840.51    182.65 o 
   5   7   0     2968.28     2938.20     92.85 o 
   6   7   0     1420.93     1308.54     84.18 o 
   7   7   0       28.05       50.96     34.42 o 
   8   7   0      894.93      818.74     72.96 o 
   9   7   0        9.56       12.46     33.96 o 
  10   7   0        2.15       36.71     59.66 o 
  11   7   0      220.39      169.79     78.01 o 
  12   7   0      441.64      523.15    110.14 o 
  13   7   0        2.05        9.18     78.01 o 
 -12   8   0       10.54       32.12     78.01 o 
 -11   8   0        4.33      -18.36     78.01 o 
 -10   8   0       57.54       13.77     73.42 o 
  -9   8   0      168.84      275.34     91.78 o 
  -8   8   0      256.68      371.31     64.66 o 
  -7   8   0      441.68      405.92    130.79 o 
  -6   8   0      726.35      801.31     74.63 o 
  -5   8   0     1741.83     1804.47     84.17 o 
  -4   8   0      442.78      388.88     37.78 o 
  -3   8   0      166.25      150.65     43.08 o 
  -2   8   0     3882.52     3778.39    230.00 o 
  -1   8   0     1775.48     2015.55    126.20 o 
   0   8   0      582.24      548.52     47.08 o 
   1   8   0      625.26      608.27     38.33 o 
   2   8   0     4143.91     4073.46    115.49 o 
   3   8   0     3996.00     3794.47    109.08 o 
   4   8   0        0.03       13.73     24.11 o 
   5   8   0      376.00      224.35     60.45 o 
   6   8   0      383.02      230.63     33.49 o 
   7   8   0      389.19      393.23     43.96 o 
   8   8   0       20.99       78.01     50.48 o 
   9   8   0       60.84       66.72     73.42 o 
  10   8   0       27.66      119.31     64.25 o 
  11   8   0      599.54      527.73    114.72 o 
  12   8   0        1.85      -36.71     73.42 o 
 -11   9   0       26.34       87.19     87.19 o 
 -10   9   0       40.40       55.07     82.60 o 
  -9   9   0       10.67       82.60     78.01 o 
  -8   9   0       37.88       66.54     48.67 o 
  -7   9   0      259.95      222.50     53.47 o 
  -6   9   0       19.88       58.92     40.46 o 
  -5   9   0      183.86      151.44     45.43 o 
  -4   9   0     2402.86     2464.12    133.93 o 
  -3   9   0     7287.18     7530.19    246.83 o 
  -2   9   0       16.91       26.05     25.43 o 
  -1   9   0        3.55       -4.05     17.91 o 
   0   9   0       74.03       64.06     25.92 o 
   1   9   0      272.90      256.40     53.94 o 
   2   9   0      131.38      127.36     28.94 o 
   3   9   0     1987.16     1988.88     85.88 o 
   4   9   0      819.20      876.93     53.14 o 
   5   9   0       38.94       15.33     21.39 o 
   6   9   0      287.12      269.59     37.56 o 
   7   9   0        9.45      -13.22     24.11 o 
   8   9   0      173.04      144.84     37.38 o 
   9   9   0       56.76       -9.31     29.95 o 
  10   9   0       12.90      -16.34     40.46 o 
  11   9   0       20.02       -2.04     43.72 o 
 -10  10   0      234.47      307.46    114.72 o 
  -9  10   0      249.41      188.15     91.78 o 
  -8  10   0       56.41       91.78     51.92 o 
  -7  10   0      202.15      202.08     84.90 o 
  -6  10   0       43.77       29.19     40.46 o 
  -5  10   0      373.18      476.59     71.13 o 
  -4  10   0      229.67      234.83     82.60 o 
  -3  10   0       26.24       30.29     39.69 o 
  -2  10   0      452.46      488.80     77.32 o 
  -1  10   0      268.25      335.00     52.88 o 
   0  10   0       36.05       67.52     68.83 o 
   1  10   0      352.58      405.84     80.31 o 
   2  10   0      891.90     1026.05     96.37 o 
   3  10   0      212.14      183.43     29.17 o 
   4  10   0       34.30       23.40     21.80 o 
   5  10   0      557.79      555.09     56.20 o 
   6  10   0      103.35      127.18     35.38 o 
   7  10   0      627.07      647.28     55.37 o 
   8  10   0      115.07       61.35     45.83 o 
   9  10   0      243.47      272.14     46.20 o 
  10  10   0      324.26      452.00     67.91 o 
  -9  11   0       28.15       41.30     87.19 o 
  -8  11   0      346.64      300.21     71.17 o 
  -7  11   0      145.22      148.68     56.16 o 
  -6  11   0       24.27       72.24     50.22 o 
  -5  11   0      156.25      112.08     53.47 o 
  -4  11   0       60.05       36.54     43.72 o 
  -3  11   0      245.84      248.66     54.88 o 
  -2  11   0      231.64      275.34     87.19 o 
  -1  11   0       38.58       30.29     28.28 o 
   0  11   0       19.58        7.21     33.04 o 
   1  11   0      311.62      377.09     89.49 o 
   2  11   0      184.37      229.29     45.89 o 
   3  11   0        2.21        2.16     21.80 o 
   4  11   0     1094.26     1143.28     72.32 o 
   5  11   0        1.26      -32.10     21.80 o 
   6  11   0        0.03       14.38     26.18 o 
   7  11   0      339.17      382.62     47.69 o 
   8  11   0       43.10      -25.49     30.02 o 
   9  11   0      247.41      329.54     52.06 o 
  -8  12   0        0.10      -45.89     78.01 o 
  -7  12   0        0.53       49.04     56.16 o 
  -6  12   0      195.23      152.16     61.40 o 
  -5  12   0        0.71      -11.73     43.60 o 
  -4  12   0        3.45       96.37     73.42 o 
  -3  12   0       91.03       64.25     68.83 o 
  -2  12   0      469.42      284.52     87.19 o 
  -1  12   0       16.24      -13.77     59.66 o 
   0  12   0        3.08      -36.71     55.07 o 
   1  12   0      150.05      157.53     43.00 o 
   2  12   0        7.21       34.53     31.27 o 
   3  12   0       16.28       14.39     33.96 o 
   4  12   0       27.09      -24.68     32.86 o 
   5  12   0      197.60      164.74     37.57 o 
   6  12   0       22.09       -6.61     29.51 o 
   7  12   0        3.77      -25.66     29.51 o 
   8  12   0       18.41       36.38     33.89 o 
  -6  13   0        3.59       32.12     82.60 o 
  -5  13   0        0.11       -9.18     73.42 o 
  -4  13   0       73.41       96.37     82.60 o 
  -3  13   0      262.90      293.70     96.37 o 
  -2  13   0       16.78       50.48     73.42 o 
  -1  13   0      218.03      211.09     91.78 o 
   0  13   0      100.95      128.49     82.60 o 
   1  13   0       76.08       36.71     68.83 o 
   2  13   0        0.30      -32.12     59.66 o 
   3  13   0        0.16      -73.42    105.55 o 
   4  13   0       24.81        2.82     38.91 o 
   5  13   0      435.10      479.26     52.05 o 
   6  13   0       78.53       49.08     34.55 o 
   7  13   0      200.08      256.28     46.17 o 
  -3  14   0       10.57       32.12     78.01 o 
  -2  14   0       15.46       36.71     82.60 o 
  -1  14   0       30.83       64.25     91.78 o 
   0  14   0       16.63      -55.07     68.83 o 
   1  14   0       44.84        4.59     68.83 o 
   2  14   0       10.34       13.77     68.83 o 
   3  14   0      102.34       82.60     87.19 o 
   4  14   0      109.72      114.72     82.60 o 
  -4 -14   1      154.94      150.01     82.60 o 
  -3 -14   1      291.51      380.89    114.72 o 
  -2 -14   1       21.22       45.89     82.60 o 
  -1 -14   1       31.32      -41.30     68.83 o 
   0 -14   1       25.10      -50.48     59.66 o 
   1 -14   1        0.35       41.30     82.60 o 
   2 -14   1       25.22       87.19     87.19 o 
   3 -14   1        1.62      -22.94     64.25 o 
  -6 -13   1      113.65       86.38     36.85 o 
  -5 -13   1      315.95      312.42     83.20 o 
  -4 -13   1        2.09      -44.74     37.34 o 
  -3 -13   1        0.92      -27.53     37.34 o 
  -2 -13   1      135.77      154.74     49.24 o 
  -1 -13   1       57.19       59.66     68.83 o 
   0 -13   1        6.19       27.53     68.83 o 
   1 -13   1      140.69      151.44     87.19 o 
   2 -13   1       26.65      128.49     82.60 o 
   3 -13   1        0.46       18.36     68.83 o 
   4 -13   1       96.07       27.53     78.01 o 
   5 -13   1        8.46       91.78     82.60 o 
   6 -13   1       19.65       50.48     78.01 o 
  -8 -12   1      236.64      203.30     44.05 o 
  -7 -12   1       73.86       78.55     37.70 o 
  -6 -12   1       18.21        2.06     31.13 o 
  -5 -12   1       26.96       59.12     32.10 o 
  -4 -12   1        5.34      -32.43     32.52 o 
  -3 -12   1      145.03      116.25     41.60 o 
  -2 -12   1       21.10       35.04     57.36 o 
  -1 -12   1       62.61       39.28     59.66 o 
   0 -12   1        2.84        8.98     64.25 o 
   1 -12   1      109.78      114.72     73.42 o 
   2 -12   1       15.96      -27.53     59.66 o 
   3 -12   1      185.40      211.09     91.78 o 
   4 -12   1        6.88       32.12     68.83 o 
   5 -12   1      105.64      -36.71     68.83 o 
   6 -12   1       73.86       61.01     55.07 o 
   7 -12   1       55.12      -32.52     56.72 o 
  -9 -11   1        7.12       66.82     37.56 o 
  -8 -11   1       52.75       59.76     36.58 o 
  -7 -11   1       35.68       -1.56     30.35 o 
  -6 -11   1       43.78       -6.22     26.66 o 
  -5 -11   1      284.28      311.09     39.57 o 
  -4 -11   1       98.51       51.43     25.23 o 
  -3 -11   1        8.60      -12.33     21.80 o 
  -2 -11   1        7.28       16.61     31.27 o 
  -1 -11   1      838.73      955.03     75.55 o 
   0 -11   1       40.69       73.42     45.89 o 
   1 -11   1        9.40       16.69     35.25 o 
   2 -11   1        3.76       36.71     59.66 o 
   3 -11   1      135.47      128.49     73.42 o 
   4 -11   1      135.36       68.83     48.67 o 
   5 -11   1      844.14      881.93     90.68 o 
   6 -11   1      136.50      136.23     56.72 o 
   7 -11   1       67.01      124.56     57.36 o 
   8 -11   1      196.41      114.72     87.19 o 
   9 -11   1      107.03      344.17    114.72 o 
 -10 -10   1        9.94       28.33     46.97 o 
  -9 -10   1      765.35      806.54     68.22 o 
  -8 -10   1      304.09      300.25     45.50 o 
  -7 -10   1      209.80      276.04     61.82 o 
  -6 -10   1       71.43       49.17     26.23 o 
  -5 -10   1      157.12      185.79     30.82 o 
  -4 -10   1      343.74      325.99     46.55 o 
  -3 -10   1       17.31       -6.84     18.65 o 
  -2 -10   1     1078.27     1154.63    110.14 o 
  -1 -10   1      192.82      119.11     34.74 o 
   0 -10   1     2199.13     2284.10    121.27 o 
   1 -10   1      373.46      394.97     96.37 o 
   2 -10   1      441.23      435.95     60.64 o 
   3 -10   1      616.36      621.05    125.83 o 
   4 -10   1     1153.97     1343.92    101.25 o 
   5 -10   1      177.26      112.43     48.67 o 
   6 -10   1      154.55       94.23     48.35 o 
   7 -10   1      599.13      687.12     82.70 o 
   8 -10   1       51.61       20.87     64.25 o 
   9 -10   1      108.07       45.89     82.60 o 
  10 -10   1      270.70      289.11    114.72 o 
 -11  -9   1        3.59       48.18     45.43 o 
 -10  -9   1      296.80      243.22     58.41 o 
  -9  -9   1       92.93      -12.39     33.05 o 
  -8  -9   1      145.31      120.18     32.16 o 
  -7  -9   1        8.17       21.32     25.28 o 
  -6  -9   1      919.78      865.39     58.06 o 
  -5  -9   1        5.17       27.15     22.66 o 
  -4  -9   1     2660.80     2472.42     97.76 o 
  -3  -9   1      642.19      652.44     45.24 o 
  -2  -9   1      377.04      336.37     33.59 o 
  -1  -9   1       38.10       42.32     27.10 o 
   0  -9   1        1.52      -11.38     18.17 o 
   1  -9   1     1074.80      982.69     58.57 o 
   2  -9   1     1741.41     1897.96    109.04 o 
   3  -9   1     1152.56     1163.41     68.22 o 
   4  -9   1     3878.82     4096.37    246.24 o 
   5  -9   1        6.12       -8.09     33.96 o 
   6  -9   1      119.02       91.44     43.72 o 
   7  -9   1        0.63      -10.71     38.53 o 
   8  -9   1       14.06       36.20     43.72 o 
   9  -9   1       36.27       50.48     73.42 o 
  10  -9   1        7.96      -32.12     78.01 o 
  11  -9   1       16.10        4.59     87.19 o 
 -12  -8   1        0.63      -96.37     64.25 o 
 -11  -8   1       12.71      -13.77     59.66 o 
 -10  -8   1      174.83      156.03     73.42 o 
  -9  -8   1        4.30       39.56     30.63 o 
  -8  -8   1        1.09      -11.80     25.52 o 
  -7  -8   1      193.30      184.78     35.74 o 
  -6  -8   1      112.71       37.81     23.54 o 
  -5  -8   1     3515.84     3465.64    128.96 o 
  -4  -8   1     2398.19     2520.83    123.65 o 
  -3  -8   1       66.67       32.08     21.39 o 
  -2  -8   1     2521.23     2494.37     76.79 o 
  -1  -8   1       16.52       -7.93     15.89 o 
   0  -8   1      331.92      325.81     36.78 o 
   1  -8   1      284.38      363.95     43.60 o 
   2  -8   1      455.38      448.76     82.60 o 
   3  -8   1     4343.34     4025.19    144.79 o 
   4  -8   1       59.14       22.94     22.85 o 
   5  -8   1      173.70      144.15     32.28 o 
   6  -8   1     2017.01     1945.58     92.50 o 
   7  -8   1      247.04      175.27     50.22 o 
   8  -8   1      281.03      381.44     62.72 o 
   9  -8   1      235.08       73.42     73.42 o 
  10  -8   1      134.35      133.08     82.60 o 
  11  -8   1       29.99      105.55     87.19 o 
  12  -8   1        2.40      137.67     91.78 o 
 -12  -7   1      144.63      160.61     87.19 o 
 -11  -7   1     2231.84     2262.38    201.92 o 
 -10  -7   1       53.17       59.66     64.25 o 
  -9  -7   1        4.58       -2.16     27.44 o 
  -8  -7   1     1939.54     1808.07    128.49 o 
  -7  -7   1        5.32       17.01     27.44 o 
  -6  -7   1      276.61      228.43     34.37 o 
  -5  -7   1     3532.77     3350.95    124.02 o 
  -4  -7   1      536.85      532.38     35.77 o 
  -3  -7   1     2294.17     2404.24     73.23 o 
  -2  -7   1       16.85       22.83     10.66 o 
  -1  -7   1       14.39       15.71     10.80 o 
   0  -7   1     6275.44     6930.99    216.39 o 
   1  -7   1     2258.64     2544.56     95.89 o 
   2  -7   1      106.59       35.63     27.30 o 
   3  -7   1      998.46      683.66    201.92 o 
   4  -7   1       86.42      108.61     25.59 o 
   5  -7   1      785.74      940.06     56.70 o 
   6  -7   1      435.52      401.85     42.65 o 
   7  -7   1       50.61       47.64     27.65 o 
   8  -7   1      194.37      261.34     52.88 o 
   9  -7   1      211.38      110.14     73.42 o 
  10  -7   1       32.63      -22.94     68.83 o 
  11  -7   1       13.22      -18.36     64.25 o 
  12  -7   1       32.54      -18.36     73.42 o 
 -13  -6   1       28.88      -36.71     73.42 o 
 -12  -6   1      478.30      619.51    123.90 o 
 -11  -6   1      901.78     1128.89    146.85 o 
 -10  -6   1       62.25       55.07     50.48 o 
  -9  -6   1      792.08      763.81     74.63 o 
  -8  -6   1       79.18       31.40     30.70 o 
  -7  -6   1        6.82      -36.36     25.24 o 
  -6  -6   1    37367.27    34976.13   1004.90 o 
  -5  -6   1     1261.58     1268.82     82.13 o 
  -4  -6   1      347.05      337.00     21.73 o 
  -3  -6   1      218.17      219.70     30.30 o 
  -2  -6   1     4133.50     4494.53    121.05 o 
  -1  -6   1     2451.29     2559.77     73.56 o 
   0  -6   1      613.78      697.72     36.34 o 
   1  -6   1     4005.30     4390.15    143.47 o 
   2  -6   1      509.74      522.95     55.07 o 
   3  -6   1      915.56      908.03     63.21 o 
   4  -6   1      105.89      104.81     21.39 o 
   5  -6   1       14.39       38.68     20.03 o 
   6  -6   1        2.78       -5.85     18.17 o 
   7  -6   1      410.98      483.15    105.23 o 
   8  -6   1       91.47       47.86     26.13 o 
   9  -6   1       14.82      -33.81     29.69 o 
  10  -6   1      112.76      105.55     68.83 o 
  11  -6   1       81.16       50.48     68.83 o 
  12  -6   1      163.67      142.26     91.78 o 
  13  -6   1        5.09      -22.94     91.78 o 
 -13  -5   1      179.16      151.44     91.78 o 
 -12  -5   1     8043.16     9283.54    559.86 o 
 -11  -5   1       10.54       41.30     64.25 o 
 -10  -5   1      217.42      151.44     64.25 o 
  -9  -5   1      364.34      111.47    146.85 o 
  -8  -5   1      255.12      242.49     32.16 o 
  -7  -5   1     8175.92     7797.85    259.86 o 
  -6  -5   1      821.79      838.94    107.97 o 
  -5  -5   1     1028.96      962.77     47.22 o 
  -4  -5   1      979.26     1072.63     61.93 o 
  -3  -5   1     4410.65     4891.65    129.99 o 
  -2  -5   1      565.00      556.84     23.44 o 
  -1  -5   1    10190.97    10377.84    258.33 o 
   0  -5   1      883.06      980.65     41.35 o 
   1  -5   1      719.04      707.76     36.58 o 
   2  -5   1      361.37      361.76     35.25 o 
   3  -5   1     8762.03     8922.55    332.31 o 
   4  -5   1      156.33      141.06     43.55 o 
   5  -5   1     1555.57     1578.58    119.31 o 
   6  -5   1        2.02       -5.29     14.10 o 
   7  -5   1     3402.55     3505.33    160.40 o 
   8  -5   1      112.33       89.34     27.30 o 
   9  -5   1       26.81       13.11     33.04 o 
  10  -5   1      137.26      100.45     87.19 o 
  11  -5   1      321.00      293.70     91.78 o 
  12  -5   1      137.73       55.07     73.42 o 
  13  -5   1       83.25       91.78     91.78 o 
 -14  -4   1      167.95      -82.60     78.01 o 
 -13  -4   1     3324.91     3960.31    302.87 o 
 -12  -4   1       53.73      -18.36     59.66 o 
 -11  -4   1       11.41      -23.43     52.77 o 
 -10  -4   1      925.81      940.62     74.97 o 
  -9  -4   1      343.86      383.82     57.72 o 
  -8  -4   1      416.46      445.47     55.07 o 
  -7  -4   1        6.40      -14.23     16.65 o 
  -6  -4   1      276.30      280.20     51.85 o 
  -5  -4   1        8.01       -5.05      9.44 o 
  -4  -4   1      147.55      169.84     17.19 o 
  -3  -4   1      229.83      207.99     17.66 o 
  -2  -4   1    49874.55    49474.45   1186.23 o 
  -1  -4   1      466.07      480.63     19.51 o 
   0  -4   1      248.83      285.90     17.61 o 
   1  -4   1     2653.10     2724.03     90.79 o 
   2  -4   1        0.22        0.92      9.44 o 
   3  -4   1      124.22      107.54     20.91 o 
   4  -4   1     4304.05     4689.41    188.20 o 
   5  -4   1       86.41       63.66     24.74 o 
   6  -4   1     7827.05     7607.20    239.32 o 
   7  -4   1      428.10      464.80     39.26 o 
   8  -4   1        0.93      -29.65     20.86 o 
   9  -4   1     5596.94     5457.67    240.06 o 
  10  -4   1      500.98      442.98     63.93 o 
  11  -4   1      230.22      247.13     94.07 o 
  12  -4   1        1.87      -57.03     91.78 o 
  13  -4   1       44.07       59.66     82.60 o 
 -14  -3   1       66.75      169.79     91.78 o 
 -13  -3   1        1.13        9.18     64.25 o 
 -12  -3   1       64.65      148.07     48.35 o 
 -11  -3   1      351.76      402.02     58.14 o 
 -10  -3   1        1.72      -20.79     27.44 o 
  -9  -3   1        5.76        7.69     20.86 o 
  -8  -3   1     5134.05     5008.50    172.75 o 
  -7  -3   1       15.61       30.75     17.63 o 
  -6  -3   1       15.19        8.37     13.98 o 
  -5  -3   1     1244.16     1153.27     50.59 o 
  -4  -3   1      780.48      753.76     36.47 o 
  -3  -3   1     7730.99     7896.62    233.59 o 
  -2  -3   1      719.83      729.94     47.03 o 
  -1  -3   1     1557.32     1553.58     52.46 o 
   0  -3   1     8363.35     9210.99    266.39 o 
   1  -3   1       78.03       94.50     11.74 o 
   2  -3   1      168.07      180.19     15.89 o 
   3  -3   1    33125.56    33598.68   1165.97 o 
   4  -3   1        2.56        2.95     12.59 o 
   5  -3   1     1265.48     1101.83     52.86 o 
   6  -3   1     1039.75     1033.18     51.78 o 
   7  -3   1       49.30       19.78     19.44 o 
   8  -3   1    18354.39    18244.85    543.95 o 
   9  -3   1      468.21      339.39     78.01 o 
  10  -3   1       43.29      103.00     64.25 o 
  11  -3   1      166.74      104.66     98.66 o 
  12  -3   1      277.12      250.10     61.65 o 
  13  -3   1        8.66      -41.30     45.43 o 
  14  -3   1       19.13       55.07     82.60 o 
 -14  -2   1      114.55      135.83     73.42 o 
 -13  -2   1        5.21       -2.79     66.54 o 
 -12  -2   1        7.13        9.78     37.21 o 
 -11  -2   1      271.09      367.10     59.97 o 
 -10  -2   1       85.81       72.03     80.31 o 
  -9  -2   1      983.11     1038.92     61.78 o 
  -8  -2   1       97.66       57.03     26.42 o 
  -7  -2   1     1495.00     1460.32     66.98 o 
  -6  -2   1      161.62      134.08     20.86 o 
  -5  -2   1        6.56       -2.75      9.44 o 
  -4  -2   1     2805.49     2856.21     95.15 o 
  -3  -2   1       81.96       90.32     12.16 o 
  -2  -2   1      397.47      432.20     29.83 o 
  -1  -2   1     2827.44     2988.84     89.77 o 
   0  -2   1      732.86      775.15     35.25 o 
   1  -2   1     8882.74     8935.09    403.38 o 
   2  -2   1   222849.09   223507.48   6257.73 o 
   3  -2   1       13.09        6.67      8.60 o 
   4  -2   1      619.42      648.64     33.30 o 
   5  -2   1     2494.79     2461.54     88.21 o 
   6  -2   1       12.27      -19.07     12.71 o 
   7  -2   1      891.59      811.36     47.91 o 
   8  -2   1     4321.93     4328.30    151.50 o 
   9  -2   1       15.30       -6.88     32.45 o 
  10  -2   1      252.85      265.40     54.88 o 
  11  -2   1      151.56      144.55     51.92 o 
  12  -2   1       11.11      -29.65     57.36 o 
  13  -2   1        4.94      -22.94     45.43 o 
  14  -2   1       26.20      117.95     59.97 o 
 -14  -1   1        5.77      -28.87     50.22 o 
 -13  -1   1      326.80      471.15    121.61 o 
 -12  -1   1      308.72      360.02     64.66 o 
 -11  -1   1      352.98      343.50     59.97 o 
 -10  -1   1     2449.21     2497.38    134.63 o 
  -9  -1   1     1883.99     1878.04    153.86 o 
  -8  -1   1      237.42      250.70     31.57 o 
  -7  -1   1       13.41       22.94     15.90 o 
  -6  -1   1     1716.44     1704.46     71.44 o 
  -5  -1   1    13023.83    13756.43    404.19 o 
  -4  -1   1    10945.72    11344.21    405.46 o 
  -3  -1   1      424.63      209.89     50.48 o 
  -2  -1   1     7121.83     7215.19    210.04 o 
  -1  -1   1     2945.97     2920.51    108.67 o 
   1  -1   1     3664.16     4547.50    160.60 o 
   2  -1   1    12197.51    12627.54    441.16 o 
   3  -1   1        2.38       -9.83      7.73 o 
   4  -1   1     1514.19     1559.34     57.90 o 
   5  -1   1       18.82       19.34     17.07 o 
   6  -1   1     4759.62     4944.58    161.48 o 
   7  -1   1    26887.12    27242.44    788.47 o 
   8  -1   1       57.91       45.23     20.03 o 
   9  -1   1       97.38       41.54     71.13 o 
  10  -1   1      649.02      810.29     77.68 o 
  11  -1   1        6.02       35.95     38.53 o 
  12  -1   1     1304.39     1086.67     98.61 o 
  13  -1   1      515.88      712.40     90.68 o 
  14  -1   1        4.12       69.49     55.07 o 
 -14   0   1      132.93      162.91     61.65 o 
 -13   0   1      234.28      222.57     61.65 o 
 -12   0   1       86.45      113.50     48.35 o 
 -11   0   1      673.45      737.11     77.88 o 
 -10   0   1      711.44      771.80    105.55 o 
  -9   0   1        0.90      -17.10     30.58 o 
  -8   0   1      486.22      597.20     44.88 o 
  -7   0   1     7459.68     7497.11    236.62 o 
  -6   0   1      954.72      894.42     46.76 o 
  -5   0   1      685.86      799.46     56.01 o 
  -4   0   1      607.48      666.14     33.49 o 
  -3   0   1     4003.01     4220.57    157.35 o 
  -2   0   1       55.83       29.44     10.37 o 
   2   0   1        1.77        4.59      6.49 o 
   3   0   1       14.24        3.28      6.68 o 
   4   0   1     1838.10     1840.84     65.10 o 
   5   0   1     4007.06     4405.80    141.19 o 
   6   0   1      328.25      402.90     29.69 o 
   7   0   1        1.33       22.94     16.65 o 
   8   0   1       14.73       -2.62     34.42 o 
   9   0   1     3486.01     3475.82    165.40 o 
  10   0   1       22.69      -34.42     32.45 o 
  11   0   1        7.06       26.77     87.19 o 
  12   0   1       19.35        7.89     40.46 o 
  13   0   1        6.75       -9.34     45.08 o 
  14   0   1      131.07      119.56     60.64 o 
 -14   1   1        0.52      -10.36     50.22 o 
 -13   1   1      220.94      345.69     75.72 o 
 -12   1   1       41.19       11.65     41.81 o 
 -11   1   1       41.49       82.43     43.72 o 
 -10   1   1      545.32      614.93     96.37 o 
  -9   1   1       72.10       33.36     22.19 o 
  -8   1   1     2351.40     2259.16     92.50 o 
  -7   1   1      212.49      187.70     42.08 o 
  -6   1   1    23615.20    23692.53    686.01 o 
  -5   1   1       97.55      114.16     19.60 o 
  -4   1   1      179.30      185.37     16.65 o 
  -3   1   1      296.54      293.70     24.18 o 
  -2   1   1        8.55       11.01     10.38 o 
  -1   1   1    22544.95    24818.96    854.48 o 
   2   1   1     1595.03     1630.06     64.66 o 
   3   1   1     3176.32     3142.24     98.75 o 
   4   1   1       47.58       41.96     11.30 o 
   5   1   1       76.66       53.54     13.25 o 
   6   1   1     8950.61     8968.76    273.62 o 
   7   1   1       30.33       35.02     29.60 o 
   8   1   1      609.20      606.54     46.70 o 
   9   1   1        1.62       -1.35     27.44 o 
  10   1   1     2174.56     2311.63    169.79 o 
  11   1   1      677.71      536.48    135.38 o 
  12   1   1      451.58      366.50     94.07 o 
  13   1   1        3.34      -24.23     40.46 o 
  14   1   1       48.98       28.15     48.35 o 
 -14   2   1      781.48      614.93    123.90 o 
 -13   2   1      490.01      486.21    121.61 o 
 -12   2   1      842.89      799.44     87.61 o 
 -11   2   1     1001.28     1093.74     94.10 o 
 -10   2   1        2.35        0.00     32.45 o 
  -9   2   1        3.75       -2.19     21.61 o 
  -8   2   1     1645.75     1864.12     83.43 o 
  -7   2   1    15582.70    15270.08    455.65 o 
  -6   2   1     1485.56     1338.58     79.29 o 
  -5   2   1      352.09      360.32     29.73 o 
  -4   2   1    12688.94    13131.22    470.38 o 
  -3   2   1     1458.92     1466.43     83.77 o 
  -2   2   1    25734.91    27395.95    775.07 o 
  -1   2   1       82.93       99.06     18.36 o 
   0   2   1       45.80       64.25     22.94 o 
   1   2   1     3073.79     3118.99     94.32 o 
   2   2   1      559.30      633.68     38.85 o 
   3   2   1      338.80      349.74     25.36 o 
   4   2   1    10424.36    10871.46    319.47 o 
   5   2   1     7307.54     7304.85    224.12 o 
   6   2   1       66.74       56.90     16.65 o 
   7   2   1       51.04       16.29     16.65 o 
   8   2   1     2180.22     2286.68     94.19 o 
   9   2   1      546.68      526.88     58.14 o 
  10   2   1      251.10      233.77     46.97 o 
  11   2   1       13.74        1.25     35.25 o 
  12   2   1       98.39      178.33    130.79 o 
  13   2   1        2.63       -2.79     45.08 o 
  14   2   1       63.35       75.21     58.14 o 
 -14   3   1        2.85       36.71     82.60 o 
 -13   3   1      307.45      426.78    110.14 o 
 -12   3   1      310.24      381.41     69.26 o 
 -11   3   1      164.03      110.79     55.07 o 
 -10   3   1      412.71      517.00    178.97 o 
  -9   3   1     3063.78     3202.80    126.77 o 
  -8   3   1     1474.78     1471.50     71.98 o 
  -7   3   1      274.14      298.84     56.38 o 
  -6   3   1       37.25        5.24     13.36 o 
  -5   3   1     3119.48     2982.49    283.47 o 
  -4   3   1        2.98        1.97     11.30 o 
  -3   3   1     4246.58     4339.66    135.89 o 
  -2   3   1     1384.73     1558.59     58.80 o 
  -1   3   1     1271.55     1175.64     51.72 o 
   0   3   1       53.28       35.51     19.75 o 
   1   3   1      332.52      354.25     17.22 o 
   2   3   1      306.12      269.97     18.20 o 
   3   3   1     5562.76     5906.29    178.06 o 
   4   3   1     6142.34     6400.26    238.09 o 
   5   3   1     2151.03     2211.21     80.17 o 
   6   3   1      256.95      245.83     25.28 o 
   7   3   1     6060.04     5951.22    217.24 o 
   8   3   1       11.29      -24.98     16.65 o 
   9   3   1       45.09       59.89     31.97 o 
  10   3   1      239.87      298.30     51.62 o 
  11   3   1       58.76       52.77     48.18 o 
  12   3   1       12.06      -21.55     36.37 o 
  13   3   1        8.72       25.95     46.97 o 
  14   3   1      370.20      552.17    215.68 o 
 -13   4   1       42.82       32.12     78.01 o 
 -12   4   1       26.61       50.48     64.25 o 
 -11   4   1      224.45      146.85     78.01 o 
 -10   4   1       22.55      -14.86     33.96 o 
  -9   4   1      514.48      541.56     59.44 o 
  -8   4   1      615.55      570.07     78.01 o 
  -7   4   1        6.25       -6.32     18.65 o 
  -6   4   1       26.27       34.95     18.17 o 
  -5   4   1      288.63      337.98     29.69 o 
  -4   4   1       44.34       44.43     19.81 o 
  -3   4   1        2.79       -3.91     10.98 o 
  -2   4   1     2597.33     2649.65     89.01 o 
  -1   4   1       99.55      123.88     15.15 o 
   0   4   1      630.55      535.87     52.77 o 
   1   4   1     3239.07     3489.44     91.85 o 
   2   4   1       10.59       11.68     10.32 o 
   3   4   1     2514.08     2745.33    132.22 o 
   4   4   1     1015.87     1206.05     52.80 o 
   5   4   1      212.10      264.75     24.93 o 
   6   4   1      790.17      669.70     75.72 o 
   7   4   1      665.59      643.22     42.23 o 
   8   4   1     4537.62     4724.79    163.88 o 
   9   4   1       86.06      113.03     28.90 o 
  10   4   1      521.98      554.35     61.40 o 
  11   4   1       13.19       12.52     33.96 o 
  12   4   1      607.25      550.25    117.02 o 
  13   4   1        0.65      142.26     87.19 o 
  14   4   1        4.95        9.18     82.60 o 
 -13   5   1       80.09       64.25     82.60 o 
 -12   5   1       20.25        0.00     68.83 o 
 -11   5   1       18.27       50.48     64.25 o 
 -10   5   1        2.12      105.55     68.83 o 
  -9   5   1       87.81      106.66     32.20 o 
  -8   5   1      572.78      644.33     55.60 o 
  -7   5   1       72.86       69.49     32.29 o 
  -6   5   1       35.83       18.36     19.32 o 
  -5   5   1     1426.30     1425.01     64.32 o 
  -4   5   1      229.34      191.46     23.34 o 
  -3   5   1    12932.09    14027.24    413.10 o 
  -2   5   1     2695.75     2757.93     95.17 o 
  -1   5   1       29.01       37.86     11.74 o 
   0   5   1       92.04      128.07     19.46 o 
   1   5   1     4149.97     4404.08    115.72 o 
   2   5   1     2340.76     2514.07     72.12 o 
   3   5   1    10711.55    10478.42    310.29 o 
   4   5   1        5.21       24.36     12.65 o 
   5   5   1     1573.16     1579.21     64.74 o 
   6   5   1    15071.07    14819.06    440.20 o 
   7   5   1      958.29      956.55     67.22 o 
   8   5   1       75.82       44.24     39.33 o 
   9   5   1       29.27       -4.12     22.19 o 
  10   5   1      652.77      727.84     69.42 o 
  11   5   1       49.02       -4.59     55.07 o 
  12   5   1      177.95      211.09     87.19 o 
  13   5   1      931.22     1294.10    174.38 o 
 -13   6   1       63.12      165.20     91.78 o 
 -12   6   1       25.86      -22.94     68.83 o 
 -11   6   1      307.65      344.17    100.96 o 
 -10   6   1      108.39       59.66     68.83 o 
  -9   6   1        4.08        2.92     35.25 o 
  -8   6   1      629.57      657.82     67.91 o 
  -7   6   1      150.37      155.97     30.35 o 
  -6   6   1        0.31        4.83     18.33 o 
  -5   6   1      104.72      119.35     23.55 o 
  -4   6   1      565.83      474.92     41.65 o 
  -3   6   1     4838.91     5311.04    171.94 o 
  -2   6   1     1138.45     1186.31     55.28 o 
  -1   6   1     6452.07     6647.53    205.30 o 
   0   6   1     1331.48     1349.34     69.42 o 
   1   6   1      696.58      706.04     29.27 o 
   2   6   1        7.70       10.33      8.93 o 
   3   6   1      470.98      541.30     26.65 o 
   4   6   1     2372.64     2311.15     83.64 o 
   5   6   1    10492.08    10133.76    508.08 o 
   6   6   1        0.51      -52.26     40.68 o 
   7   6   1     1118.34     1053.06     57.90 o 
   8   6   1      108.37       93.69     24.93 o 
   9   6   1       31.65       59.66     50.48 o 
  10   6   1       33.27       50.48     50.48 o 
  11   6   1      630.83      651.64    114.72 o 
  12   6   1      214.09      197.33     91.78 o 
  13   6   1      156.41      215.68     96.37 o 
 -12   7   1       10.40       -9.18     73.42 o 
 -11   7   1        1.22      -73.42     59.66 o 
 -10   7   1      586.19      541.50    114.72 o 
  -9   7   1      157.38       27.53     64.25 o 
  -8   7   1       83.08        7.51     43.60 o 
  -7   7   1        4.05       33.43     33.96 o 
  -6   7   1        3.29        0.58     20.86 o 
  -5   7   1      244.61      208.04     30.02 o 
  -4   7   1      317.34      363.62     34.39 o 
  -3   7   1      502.28      561.40     38.57 o 
  -2   7   1     8264.59     8058.65    422.83 o 
  -1   7   1    14489.29    15325.41    453.37 o 
   0   7   1     2232.49     2134.56    102.48 o 
   1   7   1      653.72      673.93     30.73 o 
   2   7   1      352.20      390.73     23.24 o 
   3   7   1      391.22      423.48     28.48 o 
   4   7   1      265.46      301.96     23.77 o 
   5   7   1     4941.43     4697.11    160.56 o 
   6   7   1     2261.31     2198.18     89.77 o 
   7   7   1       85.99       46.16     27.44 o 
   8   7   1      153.78      113.99     40.46 o 
   9   7   1        1.48       -6.88     29.20 o 
  10   7   1      357.60      279.93     78.01 o 
  11   7   1        0.71      -13.77     59.66 o 
  12   7   1       25.59       22.94     68.83 o 
  13   7   1       26.75       82.60     82.60 o 
 -12   8   1        0.41      -32.12     82.60 o 
 -11   8   1       10.82       27.53     73.42 o 
 -10   8   1       32.36      -32.12     68.83 o 
  -9   8   1       16.43        0.00     64.25 o 
  -8   8   1      310.03      266.50     56.72 o 
  -7   8   1      604.11      547.18    119.31 o 
  -6   8   1        8.50        7.65     33.96 o 
  -5   8   1     2021.13     2006.02    115.16 o 
  -4   8   1      311.16      313.38     41.41 o 
  -3   8   1     1393.78     1566.09     74.49 o 
  -2   8   1      224.23      268.99     52.33 o 
  -1   8   1        7.87       -6.88     17.61 o 
   0   8   1     2173.40     1943.56    100.34 o 
   1   8   1      306.22      285.42     23.20 o 
   2   8   1     1345.29     1397.46     50.96 o 
   3   8   1      840.01      861.75     71.82 o 
   4   8   1    13694.92    13336.38    396.96 o 
   5   8   1      122.32       28.07     43.39 o 
   6   8   1      295.94      191.78     31.57 o 
   7   8   1     1496.80     1563.80    236.33 o 
   8   8   1       98.03      117.02     48.18 o 
   9   8   1       17.85       15.76     37.21 o 
  10   8   1      290.60      362.53     91.78 o 
  11   8   1      434.63      362.53     96.37 o 
  12   8   1      207.09      165.20     82.60 o 
 -11   9   1       28.00      -87.19     73.42 o 
 -10   9   1        2.28       82.60     78.01 o 
  -9   9   1        2.40       -4.59     78.01 o 
  -8   9   1        0.39      -34.33     43.72 o 
  -7   9   1       75.98       91.78     68.83 o 
  -6   9   1      890.82      987.64     89.19 o 
  -5   9   1      127.68       85.78     78.01 o 
  -4   9   1       23.23       -0.40     37.21 o 
  -3   9   1     7519.50     7693.02    250.43 o 
  -2   9   1     1669.12     1717.27    145.79 o 
  -1   9   1      856.24      914.66     55.37 o 
   0   9   1      144.52      122.54     34.93 o 
   1   9   1     1015.74      991.44     53.58 o 
   2   9   1      482.80      413.95     30.74 o 
   3   9   1      118.16       59.55     37.88 o 
   4   9   1      362.81      386.76     38.64 o 
   5   9   1       94.92       62.05     24.56 o 
   6   9   1     2889.20     2881.64    114.93 o 
   7   9   1      278.83      231.37     35.97 o 
   8   9   1       79.27       85.51     30.02 o 
   9   9   1      208.80      119.82     36.58 o 
  11   9   1       69.30       68.83     78.01 o 
 -10  10   1       31.71       18.36     87.19 o 
  -9  10   1      489.83      495.61    119.31 o 
  -8  10   1        0.59       -9.18     45.43 o 
  -7  10   1      390.83      394.89     71.17 o 
  -6  10   1      512.27      403.48     67.91 o 
  -5  10   1       24.94      -14.57     37.21 o 
  -4  10   1     3897.41     4165.49    199.07 o 
  -3  10   1      273.73      406.54     64.25 o 
  -2  10   1        3.78        6.78     36.37 o 
  -1  10   1      190.11      190.56     33.89 o 
   0  10   1     2366.58     2818.73    141.01 o 
   1  10   1     1113.19     1145.58     79.79 o 
   2  10   1      431.97      443.99     37.31 o 
   3  10   1      355.77      372.18     34.48 o 
   4  10   1      122.67      110.22     25.23 o 
   5  10   1        5.62        9.94     23.09 o 
   6  10   1      378.94      367.18     41.81 o 
   7  10   1      213.15      224.80     38.64 o 
   8  10   1      729.69      714.76     61.86 o 
   9  10   1       14.43       -5.56     31.65 o 
  10  10   1      203.03      222.16     54.88 o 
  11  10   1       66.84      162.45     56.16 o 
  -9  11   1       55.67      -55.07     78.01 o 
  -8  11   1       19.12       -7.93     53.47 o 
  -7  11   1      496.49      533.15    110.14 o 
  -6  11   1       27.73       48.18     48.67 o 
  -5  11   1     1026.48     1180.42    133.08 o 
  -4  11   1       13.69      -47.89     45.89 o 
  -3  11   1        0.87       37.26     40.46 o 
  -2  11   1      209.54      268.92     54.03 o 
  -1  11   1        0.30      -45.89     50.48 o 
   0  11   1      118.92        9.42     36.71 o 
   1  11   1     1172.49     1184.47    227.16 o 
   2  11   1      138.78      164.34     57.36 o 
   3  11   1      108.77      142.16     27.35 o 
   4  11   1      656.14      587.23     46.00 o 
   5  11   1       88.87       78.84     26.18 o 
   6  11   1       27.04      -18.56     24.93 o 
   7  11   1       53.96       38.98     30.02 o 
   8  11   1        1.30        4.99     30.83 o 
   9  11   1      556.52      682.18     65.10 o 
  10  11   1      423.20      516.25    126.20 o 
  -8  12   1      118.74      123.46     68.83 o 
  -7  12   1        0.27      -13.77     55.16 o 
  -6  12   1      130.09      110.14     58.41 o 
  -5  12   1        3.63      -27.84     48.35 o 
  -4  12   1       45.67       29.40     43.72 o 
  -3  12   1       38.04       27.53     64.25 o 
  -2  12   1     1250.15     1266.56    160.61 o 
  -1  12   1        0.76       -4.59     59.66 o 
   0  12   1      156.65      394.65    105.55 o 
   1  12   1       73.61      119.31     78.01 o 
   2  12   1       74.27      100.96     38.18 o 
   3  12   1      346.12      346.24     84.90 o 
   4  12   1        0.98      -34.63     23.09 o 
   5  12   1      551.60      517.27     50.42 o 
   6  12   1       23.28       27.53     32.20 o 
   7  12   1        9.49       33.27     29.35 o 
   8  12   1      145.81      163.34     41.34 o 
  -6  13   1        5.51      -45.89     73.42 o 
  -5  13   1        2.31       78.01     87.19 o 
  -4  13   1        8.83       55.07     78.01 o 
  -3  13   1      562.36      573.62    123.90 o 
  -2  13   1       93.33      234.04     96.37 o 
  -1  13   1       30.05      -18.36     64.25 o 
   0  13   1      169.60      156.03     82.60 o 
   1  13   1       20.49       73.42     73.42 o 
   2  13   1      195.14      192.74     87.19 o 
   3  13   1       26.48      -66.82     66.54 o 
   4  13   1      103.29       26.22     44.05 o 
   5  13   1      826.08      835.61     62.97 o 
   6  13   1      117.37      142.47     37.70 o 
   7  13   1        4.45        5.79     33.05 o 
  -3  14   1       57.69      114.72     87.19 o 
  -2  14   1      202.47      234.04    105.55 o 
  -1  14   1      146.05       41.30     82.60 o 
   0  14   1       41.99       27.53     73.42 o 
   1  14   1        1.60      -75.72     50.48 o 
   2  14   1        2.72      -27.53     64.25 o 
   3  14   1      238.54      330.41    105.55 o 
   4  14   1       39.23       13.77     78.01 o 
  -3 -14   2      492.36      529.71    121.61 o 
  -2 -14   2        0.18        9.18     73.42 o 
  -1 -14   2        8.80      -50.48     73.42 o 
   0 -14   2       34.25        4.59     73.42 o 
   1 -14   2       19.88      -59.66     73.42 o 
   2 -14   2       15.50      -64.25     73.42 o 
   3 -14   2        0.28      114.72     82.60 o 
  -6 -13   2       82.37       52.35     49.11 o 
  -5 -13   2       94.74       98.62     36.70 o 
  -4 -13   2        1.04       -4.94     41.30 o 
  -3 -13   2      103.74       86.51     41.60 o 
  -2 -13   2        0.01      -20.84     38.53 o 
  -1 -13   2       18.11      -30.78     38.53 o 
   0 -13   2        6.06      110.14     78.01 o 
   1 -13   2      160.68      165.20     87.19 o 
   2 -13   2        1.20      -22.94     59.66 o 
   3 -13   2      133.73      178.97     91.78 o 
   4 -13   2       15.01       55.07     73.42 o 
   5 -13   2       15.05        4.59     68.83 o 
   6 -13   2       26.53       -9.18     73.42 o 
  -8 -12   2       11.55        9.69     34.55 o 
  -7 -12   2      365.08      327.51     47.69 o 
  -6 -12   2        8.56      -14.70     27.70 o 
  -5 -12   2       35.89       22.94     38.94 o 
  -4 -12   2      357.94      341.36     56.01 o 
  -3 -12   2       18.87       16.83     32.84 o 
  -2 -12   2      154.52       93.54     52.77 o 
  -1 -12   2      298.98      243.35     59.66 o 
   0 -12   2      212.23      214.98     51.72 o 
   1 -12   2       67.10      -13.77     64.25 o 
   2 -12   2      253.67      224.86     82.60 o 
   3 -12   2       89.93       96.37     73.42 o 
   4 -12   2      111.27      100.96     78.01 o 
   5 -12   2       11.45       22.94     64.25 o 
   6 -12   2      108.25      128.49     87.19 o 
   7 -12   2       43.87       78.51     59.97 o 
  -9 -11   2        5.66       32.44     37.92 o 
  -8 -11   2       16.59       40.10     33.62 o 
  -7 -11   2       23.10        4.22     28.04 o 
  -6 -11   2        0.17        5.01     25.49 o 
  -5 -11   2        3.65       19.61     24.93 o 
  -4 -11   2        2.30        1.35     21.80 o 
  -3 -11   2      176.85      116.56     48.18 o 
  -2 -11   2      777.34      863.59     71.31 o 
  -1 -11   2      120.29      234.33     71.13 o 
   0 -11   2      293.09      260.00     49.59 o 
   1 -11   2      362.52      373.43     58.14 o 
   2 -11   2       24.18       36.71     38.94 o 
   3 -11   2       85.56      142.26     73.42 o 
   4 -11   2        1.28      -18.36     55.07 o 
   5 -11   2       18.81       -5.78     43.72 o 
   6 -11   2      569.82      517.48    133.08 o 
   7 -11   2       62.58       73.84     53.47 o 
   8 -11   2        3.66       36.71     78.01 o 
   9 -11   2       94.20      261.57    110.14 o 
 -10 -10   2        4.33      -14.78     34.88 o 
  -9 -10   2      345.74      437.87     62.28 o 
  -8 -10   2      229.05      236.98     42.50 o 
  -7 -10   2      104.48      126.91     35.74 o 
  -6 -10   2       23.84       53.69     33.21 o 
  -5 -10   2     1252.97     1382.38     72.58 o 
  -4 -10   2        0.48       -9.18     20.71 o 
  -3 -10   2     1316.14     1434.12    102.23 o 
  -2 -10   2     1068.21     1187.64    149.14 o 
  -1 -10   2       11.06        9.18     29.69 o 
   0 -10   2     1289.15     1218.64     84.76 o 
   1 -10   2      251.29      254.95     48.35 o 
   2 -10   2       14.19      -23.86     30.55 o 
   3 -10   2     1103.26     1018.50     84.85 o 
   4 -10   2        3.09       25.33     55.07 o 
   5 -10   2      141.79       80.96     45.08 o 
   6 -10   2        0.10      -55.07     38.53 o 
   7 -10   2       10.98      -40.75     40.46 o 
   8 -10   2      328.76      270.75     96.37 o 
   9 -10   2      179.66      293.70    105.55 o 
  10 -10   2      145.63       64.25     91.78 o 
 -11  -9   2       83.73       43.60     48.67 o 
 -10  -9   2      377.77      412.48     60.01 o 
  -9  -9   2       47.64       23.67     34.24 o 
  -8  -9   2      249.50      217.47     40.24 o 
  -7  -9   2        1.34        9.77     25.28 o 
  -6  -9   2     2545.77     2608.08    108.05 o 
  -5  -9   2       29.48       29.50     22.59 o 
  -4  -9   2      127.25      148.09     25.84 o 
  -3  -9   2     7431.65     7213.46    228.80 o 
  -2  -9   2      182.28      205.09     28.32 o 
  -1  -9   2     1427.56     1540.88     87.09 o 
   0  -9   2       45.09       20.79     26.32 o 
   1  -9   2       71.85       16.52     22.85 o 
   2  -9   2     5781.83     5794.99    196.34 o 
   3  -9   2     2771.62     2965.48    148.84 o 
   4  -9   2      143.76      113.02     40.42 o 
   5  -9   2      154.50      164.85     33.77 o 
   6  -9   2       65.55        5.79     37.21 o 
   7  -9   2       58.08       15.30    100.96 o 
   8  -9   2        0.65      -27.53     64.25 o 
   9  -9   2      172.45      275.34     96.37 o 
  10  -9   2       32.11       91.78     87.19 o 
  11  -9   2        4.82       -4.59     87.19 o 
 -12  -8   2       56.19        0.92     48.35 o 
 -11  -8   2       16.45      -33.65     43.00 o 
 -10  -8   2       50.37      -36.10     70.16 o 
  -9  -8   2     1002.70     1111.83     75.73 o 
  -8  -8   2       19.32        0.63     24.64 o 
  -7  -8   2      948.57      938.92     62.44 o 
  -6  -8   2      174.90      216.90     34.24 o 
  -5  -8   2      656.19      616.18     50.54 o 
  -4  -8   2    35437.29    34471.95    979.10 o 
  -3  -8   2        5.07      -20.40     27.52 o 
  -2  -8   2      102.86       89.60     20.19 o 
  -1  -8   2      185.86      118.22     22.59 o 
   0  -8   2       15.92       17.96     44.44 o 
   1  -8   2      800.75      912.64     52.67 o 
   2  -8   2      347.76      333.13     37.11 o 
   3  -8   2     1441.94     1191.90    137.66 o 
   4  -8   2       11.51        3.37     15.75 o 
   5  -8   2      135.28      128.21     43.20 o 
   6  -8   2      733.01      782.15    103.23 o 
   7  -8   2        2.39        9.98     37.21 o 
   8  -8   2        5.44       34.42     42.18 o 
   9  -8   2      120.77       68.83     78.01 o 
  10  -8   2      121.76      165.20     87.19 o 
  11  -8   2       24.22       -9.18     82.60 o 
 -12  -7   2        6.02      -64.25     73.42 o 
 -11  -7   2      932.65     1115.13    142.26 o 
 -10  -7   2     6029.01     6755.65    415.30 o 
  -9  -7   2       13.91       91.78     38.94 o 
  -8  -7   2      127.19       36.71     50.48 o 
  -7  -7   2      352.08      257.17     35.97 o 
  -6  -7   2       30.67      -13.06     21.98 o 
  -5  -7   2    10042.95     9473.98    292.29 o 
  -4  -7   2      302.22      285.94     32.10 o 
  -3  -7   2     1698.82     1766.46     58.86 o 
  -2  -7   2      593.38      594.30     33.78 o 
  -1  -7   2      122.39      118.85     23.69 o 
   0  -7   2      889.55      905.87     47.25 o 
   1  -7   2      166.21      190.67     25.80 o 
   2  -7   2       36.30       -5.42     17.20 o 
   3  -7   2      193.67      225.17     34.69 o 
   4  -7   2      702.00      599.99     75.72 o 
   5  -7   2     1214.28     1181.74     82.70 o 
   6  -7   2     1472.05     1307.60     89.19 o 
   7  -7   2        0.77       -4.94     21.39 o 
   8  -7   2       51.49       26.36     31.09 o 
   9  -7   2     1205.89     1505.19    165.20 o 
  10  -7   2        0.94       50.48     73.42 o 
  11  -7   2       21.41       18.36     78.01 o 
  12  -7   2       97.77       96.37     91.78 o 
 -13  -6   2       35.08      -32.12     73.42 o 
 -12  -6   2      812.11      894.85    142.26 o 
 -11  -6   2     1703.13     1895.26    188.15 o 
 -10  -6   2       60.21       88.96     66.54 o 
  -9  -6   2      526.94      512.58     64.90 o 
  -8  -6   2     3970.61     3898.96    183.32 o 
  -7  -6   2       21.60      -33.65     24.18 o 
  -6  -6   2     8554.83     8436.17    454.31 o 
  -5  -6   2     5585.26     5485.40    150.55 o 
  -4  -6   2      561.81      577.31     28.02 o 
  -3  -6   2      338.64      362.79     33.19 o 
  -2  -6   2       47.60       52.77     11.26 o 
  -1  -6   2     1540.28     1565.64     50.66 o 
   0  -6   2     3481.82     3419.24    114.21 o 
   1  -6   2     2379.10     2585.33     93.15 o 
   2  -6   2      671.62      645.72     68.46 o 
   3  -6   2     2299.78     2276.80     87.35 o 
   4  -6   2      122.98      134.88     31.79 o 
   5  -6   2       88.96       48.92     31.00 o 
   6  -6   2       37.68       -1.62     15.54 o 
   7  -6   2       24.78       27.13     20.50 o 
   8  -6   2     2087.42     1951.63    220.35 o 
   9  -6   2       23.71       16.06     52.77 o 
  10  -6   2        6.86       41.30     64.25 o 
  11  -6   2      372.69      284.52     96.37 o 
  12  -6   2        2.09      -18.36     68.83 o 
  13  -6   2       24.30       22.94     82.60 o 
 -13  -5   2       73.45       68.83     82.60 o 
 -12  -5   2     3023.91     3923.59    293.70 o 
 -11  -5   2      123.08       78.01     68.83 o 
 -10  -5   2      117.68       51.31     41.30 o 
  -9  -5   2      100.15       27.53     33.96 o 
  -8  -5   2        9.05       -9.54     20.86 o 
  -7  -5   2     3542.57     3444.94    124.56 o 
  -6  -5   2     1156.65      970.08     53.42 o 
  -5  -5   2      201.73      212.23     23.34 o 
  -4  -5   2       50.43       53.41     11.37 o 
  -3  -5   2     2570.13     2469.23     72.10 o 
  -2  -5   2       66.00       57.67      9.49 o 
  -1  -5   2      223.50      228.90     16.40 o 
   0  -5   2      116.62      125.86     14.84 o 
   1  -5   2       19.53       21.89     12.16 o 
   2  -5   2     4570.32     4328.66    278.77 o 
   3  -5   2     1108.37     1109.19     51.18 o 
   4  -5   2        1.92       25.37     16.14 o 
   5  -5   2       80.58       74.74     27.81 o 
   6  -5   2       92.12       86.54     22.59 o 
   7  -5   2       63.58       57.94     32.85 o 
   8  -5   2       17.86        3.68     23.55 o 
   9  -5   2        0.43       39.01     43.60 o 
  10  -5   2     1417.98     1538.86    109.76 o 
  11  -5   2      396.05      365.78     82.60 o 
  12  -5   2        0.69      -96.37     64.25 o 
  13  -5   2      115.97       41.30     91.78 o 
 -14  -4   2        0.14      -45.89     78.01 o 
 -13  -4   2     3367.81     3896.06    293.70 o 
 -12  -4   2      459.12      435.95    100.96 o 
 -11  -4   2       15.56       13.77     50.48 o 
 -10  -4   2      321.36      327.26     78.01 o 
  -9  -4   2      759.48      802.54     64.66 o 
  -8  -4   2       27.80       -5.38     28.31 o 
  -7  -4   2       34.76       35.77     20.86 o 
  -6  -4   2      248.20      249.18     33.86 o 
  -5  -4   2      140.45      130.00     18.17 o 
  -4  -4   2     3374.12     3402.97    111.21 o 
  -3  -4   2     1268.07     1105.01     38.58 o 
  -2  -4   2    13702.93    14031.83    344.94 o 
  -1  -4   2      232.32      246.97     13.97 o 
   0  -4   2        4.60        9.18      8.60 o 
   1  -4   2       61.07       54.53     11.74 o 
   2  -4   2        8.31        2.54      9.93 o 
   3  -4   2       57.91       41.30     13.98 o 
   4  -4   2    20405.97    21142.96    613.59 o 
   5  -4   2      126.49      136.83     22.59 o 
   6  -4   2     1748.40     1717.45     74.09 o 
   7  -4   2     1420.46     1378.45     68.48 o 
   8  -4   2       40.39       15.80     22.19 o 
   9  -4   2      177.32      184.71     45.08 o 
  10  -4   2     4658.00     4673.25    429.07 o 
  11  -4   2       42.55       18.36     64.25 o 
  12  -4   2        2.97       29.83     48.67 o 
  13  -4   2       80.42      302.87    100.96 o 
 -14  -3   2      187.64      252.39    105.55 o 
 -13  -3   2       63.73      114.72     82.60 o 
 -12  -3   2       28.52        3.79     37.21 o 
 -11  -3   2     1190.33     1314.39     96.70 o 
 -10  -3   2       30.15       89.49     35.69 o 
  -9  -3   2       57.61       35.89     25.52 o 
  -8  -3   2     6482.89     6521.18    260.84 o 
  -7  -3   2     1230.51     1122.88     98.76 o 
  -6  -3   2       12.38        0.00     13.25 o 
  -5  -3   2      211.39      244.12     22.19 o 
  -4  -3   2      706.99      707.94     35.74 o 
  -3  -3   2     3975.26     4009.06    124.87 o 
  -2  -3   2      316.88      238.02     17.20 o 
  -1  -3   2     1978.68     2037.60     65.81 o 
   0  -3   2     2894.96     3241.58    100.40 o 
   1  -3   2      413.63      434.46     29.93 o 
   2  -3   2      360.29      328.50     21.98 o 
   3  -3   2      433.54      502.02     29.95 o 
   4  -3   2     1048.78     1098.57     48.25 o 
   5  -3   2       90.31       60.21     29.07 o 
   6  -3   2        4.43        4.88     15.08 o 
   7  -3   2      224.66      209.95     36.51 o 
   8  -3   2     6213.94     6157.32    205.56 o 
   9  -3   2     9528.81     9634.09    381.27 o 
  10  -3   2        6.44       20.35     55.07 o 
  11  -3   2      183.39      151.30     91.78 o 
  12  -3   2     1040.11     1116.17    105.12 o 
  13  -3   2        0.02        6.37     52.77 o 
  14  -3   2       14.07       36.71     87.19 o 
 -14  -2   2       46.66      100.96     82.60 o 
 -13  -2   2        6.75      -26.00     43.00 o 
 -12  -2   2      180.71      182.17     53.47 o 
 -11  -2   2       16.26      -22.94     32.45 o 
 -10  -2   2      260.29      253.11     96.37 o 
  -9  -2   2     4328.22     4333.15    157.00 o 
  -8  -2   2      581.81      494.41     42.23 o 
  -7  -2   2      138.78      207.69     31.65 o 
  -6  -2   2      192.71      233.65     30.70 o 
  -5  -2   2    11255.57    11079.46    329.10 o 
  -4  -2   2      432.05      494.59     43.03 o 
  -3  -2   2       27.73       23.36      8.60 o 
  -2  -2   2     1331.27     1407.53     63.21 o 
  -1  -2   2     7433.01     7651.59    218.45 o 
   0  -2   2       24.22       19.27      7.64 o 
   1  -2   2      558.54      539.66     27.69 o 
   2  -2   2   457443.78   442992.53  15912.39 o 
   3  -2   2    12819.82    13420.96    388.49 o 
   4  -2   2      129.36      123.14     15.45 o 
   5  -2   2       11.82       -8.72      9.44 o 
   6  -2   2     1674.41     1644.30     68.12 o 
   7  -2   2     1078.38      983.00     53.27 o 
   8  -2   2      921.43      926.99     53.12 o 
   9  -2   2     1206.58     1125.93     85.94 o 
  10  -2   2       83.51      103.00     68.83 o 
  11  -2   2     1928.59     2058.69    131.39 o 
  12  -2   2       26.71      -28.45     45.89 o 
  13  -2   2       14.52       10.71     53.47 o 
  14  -2   2       20.83        4.17     51.72 o 
 -14  -1   2       56.87       28.21     54.03 o 
 -13  -1   2        2.69       15.13     43.72 o 
 -12  -1   2      123.15      243.72     56.16 o 
 -11  -1   2      854.13      920.10    206.50 o 
 -10  -1   2      221.91      204.58     46.30 o 
  -9  -1   2      348.64      301.54     47.28 o 
  -8  -1   2      790.96      698.96     48.53 o 
  -7  -1   2        6.02      -11.07     14.70 o 
  -6  -1   2     2113.93     1860.77    172.54 o 
  -5  -1   2      178.87      119.71     24.18 o 
  -4  -1   2    18071.46    18183.50   1010.89 o 
  -3  -1   2     3027.11     3122.30    124.90 o 
  -2  -1   2      504.64      553.61     23.55 o 
  -1  -1   2      392.45      389.65     16.65 o 
   0  -1   2     5713.50     6273.12    223.83 o 
   1  -1   2     7442.79     8891.59    309.77 o 
   2  -1   2     2210.06     2341.91     90.86 o 
   3  -1   2        2.59       -3.67     19.25 o 
   4  -1   2     2137.18     2278.73     78.39 o 
   5  -1   2     3702.46     3810.25    124.35 o 
   6  -1   2     1170.57     1272.56     56.70 o 
   7  -1   2     3559.38     3596.01    126.43 o 
   8  -1   2     6148.93     6116.81    200.89 o 
   9  -1   2       38.05       38.02     55.07 o 
  10  -1   2      157.62      106.40     43.72 o 
  11  -1   2       51.52       61.95     42.18 o 
  12  -1   2      409.17      380.26     67.91 o 
  13  -1   2       22.77        5.70     46.97 o 
  14  -1   2       15.77       -2.07     49.59 o 
 -14   0   2        3.61       19.79     51.62 o 
 -13   0   2      662.60      651.17     84.37 o 
 -12   0   2      674.59      780.90    217.98 o 
 -11   0   2      149.04      285.61     82.60 o 
 -10   0   2      639.98      520.59     63.21 o 
  -9   0   2     1891.46     1976.47     99.18 o 
  -8   0   2       53.02       76.23     23.55 o 
  -7   0   2     1192.88     1131.43     57.36 o 
  -6   0   2     5323.98     5902.64    188.94 o 
  -5   0   2    20182.35    20356.60    715.23 o 
  -4   0   2      159.24      153.77     19.47 o 
  -3   0   2      303.15      320.44     19.32 o 
  -2   0   2     1004.29     1086.55     37.92 o 
  -1   0   2    11479.41    11252.22    569.04 o 
   2   0   2     2305.63     2190.49     85.94 o 
   3   0   2      194.06      244.91     45.89 o 
   4   0   2        1.69        1.41      7.05 o 
   5   0   2      264.95      257.74     21.61 o 
   6   0   2       17.46       28.53     13.83 o 
   7   0   2     7412.39     7426.93    290.30 o 
   8   0   2        0.35       -7.95     14.28 o 
   9   0   2      526.25      501.44     58.14 o 
  10   0   2      978.82      872.67    174.38 o 
  11   0   2      136.79      194.96     50.22 o 
  12   0   2      104.63       67.52     45.08 o 
  13   0   2        3.78      -41.96     52.77 o 
  14   0   2      115.11      168.00     66.46 o 
 -14   1   2       82.34      151.92     61.40 o 
 -13   1   2      108.30       45.61     53.47 o 
 -12   1   2        2.56       29.83     42.18 o 
 -11   1   2      283.58      213.74     64.25 o 
 -10   1   2       36.37       50.90     45.89 o 
  -9   1   2      415.41      391.75     40.38 o 
  -8   1   2     4224.24     4530.26    158.83 o 
  -7   1   2    11098.01    11379.99    347.06 o 
  -6   1   2      406.49      409.73     31.57 o 
  -5   1   2        4.10        0.20      9.93 o 
  -4   1   2      738.23      742.99    144.55 o 
  -3   1   2     3404.96     3258.19    178.97 o 
  -2   1   2        9.62       11.47      8.11 o 
  -1   1   2     4285.60     4736.23    170.15 o 
   1   1   2      265.26      286.83     16.22 o 
   2   1   2      327.25      360.94     20.91 o 
   3   1   2     1409.65     1366.12     48.25 o 
   4   1   2       19.40        6.12      7.95 o 
   5   1   2     2130.15     2168.46     77.51 o 
   6   1   2        4.84       35.56     14.85 o 
   7   1   2      803.78      785.15     45.21 o 
   8   1   2      244.22      239.19     28.33 o 
   9   1   2     1226.42     1281.11     87.43 o 
  10   1   2      492.15      380.89     56.72 o 
  11   1   2      287.29      138.49     45.08 o 
  12   1   2      703.59      778.81    110.14 o 
  13   1   2        3.06      -10.94     82.60 o 
  14   1   2       74.71       96.89     61.95 o 
 -14   2   2      802.48      839.79    142.26 o 
 -13   2   2      471.93      460.58     74.42 o 
 -12   2   2        0.02       55.07     48.67 o 
 -11   2   2     1002.69      882.62    133.08 o 
 -10   2   2        7.80       33.37     61.95 o 
  -9   2   2     1042.79      977.39     60.48 o 
  -8   2   2       23.29        3.13     47.94 o 
  -7   2   2       63.89       68.10     22.85 o 
  -6   2   2     4966.36     5028.48    252.39 o 
  -5   2   2      306.12      380.22     43.60 o 
  -4   2   2     1209.35     1403.49     54.71 o 
  -3   2   2     4150.76     4388.81    135.99 o 
  -2   2   2    10130.10    11201.34    323.98 o 
  -1   2   2    14466.82    14729.31    512.20 o 
   0   2   2     1120.75     1066.46     45.08 o 
   1   2   2       30.95       21.22      5.87 o 
   2   2   2      985.81      879.85     40.46 o 
   3   2   2     1769.16     1803.33     61.78 o 
   4   2   2       98.42      121.46     14.48 o 
   5   2   2     4486.35     4923.59    155.24 o 
   6   2   2     2355.98     2204.38     83.79 o 
   7   2   2        1.88        7.51     16.62 o 
   8   2   2      184.48      191.72     28.90 o 
   9   2   2      262.04      215.09     42.18 o 
  10   2   2       16.75       42.91     31.97 o 
  11   2   2       12.33       12.17     36.37 o 
  12   2   2        3.40      -51.73     39.01 o 
  13   2   2        0.97      -24.23     40.46 o 
  14   2   2      408.03      532.25     82.32 o 
 -14   3   2       46.62      105.55     87.19 o 
 -13   3   2      244.66      243.22     91.78 o 
 -12   3   2     1139.01      867.32    133.08 o 
 -11   3   2      100.27      139.89     46.97 o 
 -10   3   2        3.42       27.53     36.71 o 
  -9   3   2     2138.48     2163.14     95.81 o 
  -8   3   2      470.45      441.42     61.95 o 
  -7   3   2      671.02      578.07     52.88 o 
  -6   3   2      317.26      284.32     27.96 o 
  -5   3   2      457.63      430.77     36.64 o 
  -4   3   2      425.74      383.62     26.23 o 
  -3   3   2       97.45       77.11     12.16 o 
  -2   3   2      924.49      930.37     37.71 o 
  -1   3   2    29669.96    29899.22   1032.65 o 
   0   3   2     8616.25     9240.38    226.03 o 
   1   3   2     7560.59     7774.94    225.79 o 
   2   3   2      362.89      357.23     20.86 o 
   3   3   2     3281.02     2974.68    153.35 o 
   4   3   2     4144.51     4090.38    158.60 o 
   5   3   2    18117.05    19192.39    556.03 o 
   6   3   2        3.24      -20.16     13.44 o 
   7   3   2     5356.04     5369.23    176.38 o 
   8   3   2     1582.88     1368.82     94.88 o 
   9   3   2      587.36      573.32     59.44 o 
  10   3   2       24.87      -12.24     28.67 o 
  11   3   2      211.75      218.48     51.72 o 
  12   3   2      108.30      133.23     49.59 o 
  13   3   2       40.20       58.13     91.78 o 
  14   3   2       20.79      187.81     82.60 o 
 -13   4   2      318.91      238.63     91.78 o 
 -12   4   2      124.90      119.31     68.83 o 
 -11   4   2       63.64       27.53     59.66 o 
 -10   4   2      172.14       59.26     91.78 o 
  -9   4   2       15.08       21.90     24.11 o 
  -8   4   2        4.82      -13.02     20.86 o 
  -7   4   2        6.59      -14.73     22.94 o 
  -6   4   2     3241.13     3248.12    128.50 o 
  -5   4   2       39.73       17.21     14.85 o 
  -4   4   2        4.84       10.05     12.71 o 
  -3   4   2     1723.55     1796.13     66.41 o 
  -2   4   2     3732.22     3846.61    263.08 o 
  -1   4   2     1624.60     1703.58     83.54 o 
   0   4   2      756.70      739.24     25.37 o 
   1   4   2    10049.26     9574.95    670.31 o 
   2   4   2     3853.14     3712.74    116.03 o 
   3   4   2      600.39      641.52     46.73 o 
   4   4   2    29140.63    30486.08    870.21 o 
   5   4   2        9.29       -7.34      9.44 o 
   6   4   2     2114.27     2069.29     80.69 o 
   7   4   2      656.07      724.72     45.58 o 
   8   4   2        8.51      -32.12     21.63 o 
   9   4   2      227.58      257.05     44.05 o 
  10   4   2      605.20      669.74     82.60 o 
  11   4   2       21.85       33.32     36.37 o 
  12   4   2      283.78      377.99     62.74 o 
  13   4   2     1336.53     1523.16    174.38 o 
  14   4   2      112.43      105.55    105.55 o 
 -13   5   2       90.76       41.30     78.01 o 
 -12   5   2       38.36        9.18     64.25 o 
 -11   5   2       59.54      119.31     78.01 o 
 -10   5   2        2.12       64.25     59.66 o 
  -9   5   2       23.22       -0.87     33.96 o 
  -8   5   2     1416.71     1516.49    137.95 o 
  -7   5   2        3.85       21.96     22.59 o 
  -6   5   2      987.21      990.55     55.24 o 
  -5   5   2     2565.55     2570.33     96.98 o 
  -4   5   2     1102.60     1072.71     51.78 o 
  -3   5   2      860.98      941.97     45.21 o 
  -2   5   2     4985.05     5072.18    160.38 o 
  -1   5   2       86.46      105.12     21.53 o 
   0   5   2     9212.49     8936.46    222.84 o 
   1   5   2     4842.11     4815.84    267.60 o 
   2   5   2      345.85      335.42     23.30 o 
   3   5   2     9386.90     8913.75    267.03 o 
   4   5   2     1502.39     1363.15     72.42 o 
   5   5   2       15.13       12.33     14.85 o 
   6   5   2     7195.88     7220.36    275.30 o 
   7   5   2     8082.47     7532.79    467.80 o 
   8   5   2     1953.41     1778.26    153.06 o 
   9   5   2      259.22      269.75     45.08 o 
  10   5   2       98.92      112.62     38.53 o 
  11   5   2        7.22       25.24     33.96 o 
  12   5   2     2900.84     3281.13    261.57 o 
  13   5   2       42.78       59.66     91.78 o 
  14   5   2       94.78      156.03     96.37 o 
 -13   6   2       52.01      123.90     91.78 o 
 -12   6   2        9.68       36.71     73.42 o 
 -11   6   2      358.05      293.70     91.78 o 
 -10   6   2       23.16       68.83     68.83 o 
  -9   6   2      116.08       16.56     41.30 o 
  -8   6   2      598.95      502.31     62.72 o 
  -7   6   2        3.58       17.25     22.85 o 
  -6   6   2      442.00      419.04     39.28 o 
  -5   6   2       35.10      107.35     49.33 o 
  -4   6   2      120.51      123.40     20.50 o 
  -3   6   2     7379.63     7870.72    244.34 o 
  -2   6   2     1447.48     1511.03     84.66 o 
  -1   6   2      841.29      876.19     43.52 o 
   0   6   2     2832.46     2792.45    185.49 o 
   1   6   2       57.45       51.04     11.92 o 
   2   6   2     2055.87     1861.89     58.20 o 
   3   6   2      172.40      159.91     15.23 o 
   4   6   2      868.04      866.93     45.21 o 
   5   6   2    10066.21     9535.67    549.54 o 
   6   6   2    22013.32    20741.32    606.99 o 
   7   6   2       30.24      -16.30     19.44 o 
   8   6   2      131.08       71.60     23.55 o 
   9   6   2      840.22      867.08    130.79 o 
  10   6   2      145.47      316.64     78.01 o 
  11   6   2       13.67       55.07     64.25 o 
  12   6   2       91.02      119.31     73.42 o 
  13   6   2      281.52      353.35    110.14 o 
 -12   7   2      110.10        9.18     78.01 o 
 -11   7   2        7.66        4.59     73.42 o 
 -10   7   2       87.63       22.94     68.83 o 
  -9   7   2     1071.66      994.69     90.68 o 
  -8   7   2       43.83       68.83     42.18 o 
  -7   7   2      603.10      620.40     67.91 o 
  -6   7   2        9.33      -31.04     27.44 o 
  -5   7   2      100.12      120.52     38.14 o 
  -4   7   2     1780.86     1882.18     81.50 o 
  -3   7   2      960.52     1053.29     54.50 o 
  -2   7   2      125.54      132.14     35.47 o 
  -1   7   2    37537.46    38066.16   1087.33 o 
   0   7   2     6531.66     6244.47    467.54 o 
   1   7   2      807.08      842.18     33.63 o 
   2   7   2      814.78      901.75     48.35 o 
   3   7   2     1275.93     1224.41     52.33 o 
   4   7   2     4104.17     4232.11    139.10 o 
   5   7   2        2.16       12.71     24.93 o 
   6   7   2        0.22       14.39     24.73 o 
   7   7   2      174.11      107.69     28.70 o 
   8   7   2     1491.49     1432.53    114.72 o 
   9   7   2       12.94       39.47     31.97 o 
  10   7   2       17.68       13.77     50.48 o 
  11   7   2       31.74       27.53     59.66 o 
  12   7   2       41.66        4.59     68.83 o 
  13   7   2        0.98      -32.12     73.42 o 
 -12   8   2        8.08      -36.71     78.01 o 
 -11   8   2        4.70      -87.19     68.83 o 
 -10   8   2      434.67      546.09    119.31 o 
  -9   8   2       71.50        3.93     84.90 o 
  -8   8   2      383.02      420.39    149.14 o 
  -7   8   2     1206.20     1224.87     97.35 o 
  -6   8   2       25.41      -34.42     39.01 o 
  -5   8   2       90.33       54.19     33.96 o 
  -4   8   2        3.10       12.72     20.19 o 
  -3   8   2        5.24      -10.94     19.86 o 
  -2   8   2    10771.32    10680.66    356.34 o 
  -1   8   2       56.48       43.87     28.60 o 
   0   8   2      121.59       72.62     19.02 o 
   1   8   2      219.39      191.68     19.26 o 
   2   8   2       83.65      118.08     17.80 o 
   3   8   2     1576.24     1577.57     55.37 o 
   4   8   2    14349.42    14083.46    356.77 o 
   5   8   2      818.99      681.26     80.53 o 
   6   8   2      135.65       52.01     28.67 o 
   7   8   2      330.08      330.69     50.22 o 
   8   8   2       10.41       -3.78     34.42 o 
   9   8   2      226.62      125.49     46.97 o 
  10   8   2      534.33      669.99    114.72 o 
  11   8   2       15.70       18.36     64.25 o 
  12   8   2      268.08      380.89    100.96 o 
 -11   9   2        4.08      -87.19     73.42 o 
 -10   9   2        0.70        0.00     73.42 o 
  -9   9   2        1.52       45.89     68.83 o 
  -8   9   2      451.75      442.26     74.63 o 
  -7   9   2       93.86      155.05     53.47 o 
  -6   9   2      256.18      238.99     53.47 o 
  -5   9   2      337.88      323.79     58.14 o 
  -4   9   2       20.72        2.50     73.42 o 
  -3   9   2      337.41      469.84     78.01 o 
  -2   9   2     3550.46     3542.51    146.07 o 
  -1   9   2       23.44       -7.71     18.65 o 
   0   9   2      164.83      118.88     23.74 o 
   1   9   2      248.76      217.87     39.50 o 
   2   9   2        1.42        1.58     13.24 o 
   3   9   2     1033.99     1020.96     56.31 o 
   4   9   2       33.58       34.93     20.86 o 
   5   9   2      119.97      104.53     26.23 o 
   6   9   2     2646.56     2689.08    108.89 o 
   7   9   2        8.66      -20.00     24.11 o 
   8   9   2       17.26       50.48     28.17 o 
   9   9   2       75.36       73.42     43.72 o 
  10   9   2       13.43      -36.71     55.07 o 
  11   9   2      341.41      224.86     87.19 o 
 -10  10   2        8.55      -59.66     68.83 o 
  -9  10   2       92.82       73.42     82.60 o 
  -8  10   2       51.24       11.39     46.30 o 
  -7  10   2       86.92       72.81     48.35 o 
  -6  10   2        3.82      -16.06     38.94 o 
  -5  10   2      173.61      162.91     48.67 o 
  -4  10   2      207.08      223.42     53.47 o 
  -3  10   2     2436.13     2468.41    295.99 o 
  -2  10   2       99.52       66.16     37.34 o 
  -1  10   2       39.95       22.80     25.28 o 
   0  10   2     7164.12     7758.44    248.75 o 
   1  10   2      581.73      643.27     64.25 o 
   2  10   2       55.67       57.01     22.14 o 
   3  10   2      296.58      308.43     33.19 o 
   4  10   2       10.83       33.99     20.36 o 
   5  10   2     1364.32     1379.34     69.77 o 
   6  10   2       13.78      -33.29     22.19 o 
   7  10   2      183.34      164.47     33.62 o 
   8  10   2     1182.54     1205.51     75.72 o 
   9  10   2       51.18       49.47     39.18 o 
  10  10   2        9.30       33.14     52.77 o 
  11  10   2       75.13       28.01     52.77 o 
  -9  11   2      162.28      156.03     96.37 o 
  -8  11   2        0.31      -14.20     51.62 o 
  -7  11   2      282.47      360.60     71.39 o 
  -6  11   2      115.55       55.07     50.48 o 
  -5  11   2      392.98      418.41     68.14 o 
  -4  11   2      313.42      364.97     73.42 o 
  -3  11   2       22.60       32.49     40.46 o 
  -2  11   2       16.84       -9.18     35.69 o 
  -1  11   2     2001.39     2008.81    240.92 o 
   0  11   2       31.13      100.96     64.25 o 
   1  11   2     1313.12     1212.09    117.02 o 
   2  11   2      478.00      541.69     54.20 o 
   3  11   2       43.12       36.01     22.14 o 
   4  11   2       82.92       84.62     25.23 o 
   5  11   2       36.39       33.76     25.52 o 
   6  11   2        9.12        0.00     27.96 o 
   7  11   2       20.43       40.40     31.57 o 
   8  11   2       10.41       33.16     39.18 o 
   9  11   2       55.81       -4.41     34.88 o 
  10  11   2      709.56      811.40     84.18 o 
  -8  12   2       14.30      -25.24     55.16 o 
  -7  12   2       37.20       61.10     56.16 o 
  -6  12   2      469.40      463.23     96.37 o 
  -5  12   2      125.83       68.00     53.47 o 
  -4  12   2      142.01      234.97     62.72 o 
  -3  12   2        0.79       -9.18     59.66 o 
  -2  12   2        1.72       -4.59     64.25 o 
  -1  12   2        2.82      -13.77     59.66 o 
   0  12   2       49.55       41.30     64.25 o 
   1  12   2        3.06      -27.53     55.07 o 
   2  12   2      123.71      138.14     38.91 o 
   3  12   2       37.65       39.22     27.53 o 
   4  12   2       19.67       23.07     26.59 o 
   5  12   2     1068.11      971.54     64.92 o 
   6  12   2      320.41      264.03     41.16 o 
   7  12   2        0.88      -14.51     25.43 o 
   8  12   2        1.95      -23.72     33.05 o 
  -6  13   2        2.40       22.94     54.88 o 
  -5  13   2       11.80        9.18     73.42 o 
  -4  13   2       11.59       50.48     68.83 o 
  -3  13   2       48.24       50.48     78.01 o 
  -2  13   2       36.62       36.71     73.42 o 
  -1  13   2      491.76      449.72    114.72 o 
   0  13   2       11.17       13.77     64.25 o 
   1  13   2        3.14      -75.72     50.48 o 
   2  13   2       60.78      -27.53     64.25 o 
   3  13   2      213.42      275.34     91.78 o 
   4  13   2      199.03      175.17     40.29 o 
   5  13   2      741.65      758.81     60.90 o 
   6  13   2      235.45      231.32     56.68 o 
   7  13   2       28.52       29.85     33.93 o 
  -4  14   2      107.11      165.20     96.37 o 
  -3  14   2      137.08      174.38     91.78 o 
  -2  14   2      143.27      243.22    105.55 o 
  -1  14   2      127.20      247.81    100.96 o 
   0  14   2      158.30      238.63     96.37 o 
   1  14   2        3.12      -45.89     64.25 o 
   2  14   2       44.57       82.60     82.60 o 
   3  14   2      422.24      500.20    123.90 o 
   4  14   2        1.81       91.78     82.60 o 
   5  14   2      149.16      -27.53     73.42 o 
  -3 -14   3      471.73      483.79    199.62 o 
  -2 -14   3       54.81      -13.77     64.25 o 
  -1 -14   3        0.99      -89.49     59.66 o 
   0 -14   3       76.60       32.12     82.60 o 
   1 -14   3       65.71       68.83     87.19 o 
   2 -14   3        8.81       50.48     82.60 o 
  -6 -13   3        9.60       22.04     33.62 o 
  -5 -13   3        1.73        2.79     42.38 o 
  -4 -13   3       13.18       -2.72     45.89 o 
  -3 -13   3        7.98      -54.56     36.37 o 
  -2 -13   3       18.07        8.84     41.60 o 
  -1 -13   3       53.93      -21.11     45.89 o 
   0 -13   3      101.35       68.83     73.42 o 
   1 -13   3      221.06      247.81     96.37 o 
   2 -13   3       11.09       82.60     82.60 o 
   3 -13   3       43.86       82.60     82.60 o 
   4 -13   3        0.08      -22.94     68.83 o 
   5 -13   3        1.59       41.30     78.01 o 
  -8 -12   3       20.26      -42.88     33.19 o 
  -7 -12   3      356.01      456.32     53.58 o 
  -6 -12   3      266.49      336.17     72.19 o 
  -5 -12   3       29.75       24.13     28.18 o 
  -4 -12   3        3.50       -6.98     34.74 o 
  -3 -12   3      520.79      460.58     61.95 o 
  -2 -12   3       17.73       22.07     31.27 o 
  -1 -12   3       50.37       12.43     38.53 o 
   0 -12   3      678.52      676.62     74.97 o 
   1 -12   3       98.06       52.45     44.05 o 
   2 -12   3     1441.34     1445.53    174.38 o 
   3 -12   3       50.55       82.60     68.83 o 
   4 -12   3       17.47        4.59     59.66 o 
   5 -12   3      369.57      201.92     91.78 o 
   6 -12   3        0.09       64.25     68.83 o 
   7 -12   3        6.87       22.94     78.01 o 
  -9 -11   3       61.83        0.03     34.39 o 
  -8 -11   3       95.09      123.49     40.38 o 
  -7 -11   3      125.39      143.49     36.34 o 
  -6 -11   3       11.79      -23.93     27.30 o 
  -5 -11   3       65.88       60.09     28.18 o 
  -4 -11   3      925.65     1004.68     79.97 o 
  -3 -11   3       95.97      105.91     36.00 o 
  -2 -11   3       80.88       59.66     36.37 o 
  -1 -11   3     1194.99     1281.61    114.72 o 
   0 -11   3        0.60       28.68     50.48 o 
   1 -11   3      142.34      128.40     78.01 o 
   2 -11   3       45.73       77.31     41.81 o 
   3 -11   3       27.02        9.18     55.07 o 
   4 -11   3     1051.41     1298.69    156.03 o 
   5 -11   3        1.80       20.23     43.72 o 
   6 -11   3       55.14       13.77     45.43 o 
   7 -11   3       29.46       43.39     53.47 o 
   8 -11   3       33.12      -13.77     78.01 o 
   9 -11   3        3.49        9.18     87.19 o 
 -10 -10   3       42.16      147.78     44.61 o 
  -9 -10   3       46.37      -36.82     35.26 o 
  -8 -10   3      173.97      121.82     38.45 o 
  -7 -10   3       24.19       18.42     38.92 o 
  -6 -10   3       95.75       97.58     28.99 o 
  -5 -10   3      256.66      290.41     43.57 o 
  -4 -10   3       45.84       10.71     20.36 o 
  -3 -10   3      789.39      741.70     49.12 o 
  -2 -10   3     5173.25     5333.76    259.28 o 
  -1 -10   3      383.09      443.27     53.46 o 
   0 -10   3      120.03       85.28     38.53 o 
   1 -10   3       19.89       30.81     33.96 o 
   2 -10   3       15.95       11.47     68.83 o 
   3 -10   3        0.37      -17.73     24.93 o 
   4 -10   3      587.43      735.99    149.14 o 
   5 -10   3       65.78      111.24     78.01 o 
   6 -10   3      109.27       76.48     48.35 o 
   7 -10   3        3.52      -22.44     57.36 o 
   8 -10   3      147.85      224.86     91.78 o 
   9 -10   3      209.28      284.52    105.55 o 
  10 -10   3       47.44      123.90    100.96 o 
 -11  -9   3        2.19       49.82     45.08 o 
 -10  -9   3       62.25      -26.85     36.14 o 
  -9  -9   3      204.20      213.78     45.71 o 
  -8  -9   3      274.41      408.39     50.83 o 
  -7  -9   3        2.77       24.63     26.23 o 
  -6  -9   3      742.28      760.27     55.91 o 
  -5  -9   3       23.50       -4.63     21.39 o 
  -4  -9   3       47.85       64.70     23.09 o 
  -3  -9   3      302.15      376.32     36.34 o 
  -2  -9   3     3096.83     2898.37    141.01 o 
  -1  -9   3     1068.29     1074.71     74.68 o 
   0  -9   3       11.99      -16.52     22.91 o 
   1  -9   3      569.44      630.63     47.69 o 
   2  -9   3     2328.62     2329.70    101.32 o 
   3  -9   3     5754.75     5595.86    192.99 o 
   4  -9   3       14.58       37.68     29.51 o 
   5  -9   3      524.16      570.09     68.14 o 
   6  -9   3      599.86      644.19     72.96 o 
   7  -9   3        7.68      -44.89     37.21 o 
   8  -9   3       13.14      -22.94     64.25 o 
   9  -9   3      198.21      165.20     87.19 o 
  10  -9   3       47.35      -45.89     68.83 o 
  11  -9   3      277.29      330.41    110.14 o 
 -12  -8   3        0.98       -2.66     50.22 o 
 -11  -8   3      120.93      126.20     51.92 o 
 -10  -8   3      742.58      714.77     71.65 o 
  -9  -8   3        8.42       97.77     40.35 o 
  -8  -8   3       54.63       14.77     27.30 o 
  -7  -8   3     1415.32     1303.90     73.33 o 
  -6  -8   3       19.15       28.01     24.77 o 
  -5  -8   3       19.55      -11.38     30.81 o 
  -4  -8   3    18144.55    17123.55    502.38 o 
  -3  -8   3     6363.19     6300.64    201.89 o 
  -2  -8   3       52.47       26.98     19.90 o 
  -1  -8   3      147.89      131.07     39.01 o 
   0  -8   3     2871.94     3243.10    117.10 o 
   1  -8   3      446.12      433.17     40.68 o 
   2  -8   3      837.22      906.18     54.82 o 
   3  -8   3      246.85      210.57     32.20 o 
   4  -8   3       17.39        7.32     23.55 o 
   5  -8   3     1585.90     1437.06     75.73 o 
   6  -8   3       26.65       -6.88     18.73 o 
   7  -8   3       54.21       20.75     21.80 o 
   8  -8   3       85.98       27.53     59.66 o 
   9  -8   3       16.13      -64.25     55.07 o 
  10  -8   3      125.91       87.19     78.01 o 
  11  -8   3        5.48      -18.36     78.01 o 
 -12  -7   3      132.83      215.68     87.19 o 
 -11  -7   3       22.58      -36.71     68.83 o 
 -10  -7   3     7402.49     7837.31    338.99 o 
  -9  -7   3      175.44      160.99     34.12 o 
  -8  -7   3        6.44       -9.35     21.98 o 
  -7  -7   3      728.34      662.57     53.67 o 
  -6  -7   3      483.63      530.21     45.58 o 
  -5  -7   3    14029.64    13693.99    410.03 o 
  -4  -7   3     3453.44     3299.95    118.94 o 
  -3  -7   3        5.79      -18.53     15.45 o 
  -2  -7   3      275.06      295.70     20.80 o 
  -1  -7   3      996.89      990.02     46.37 o 
   0  -7   3       71.36       36.71     30.29 o 
   1  -7   3      309.47      329.61     30.63 o 
   2  -7   3      382.34      383.83     42.88 o 
   3  -7   3       59.15       10.10     18.89 o 
   4  -7   3      330.33      275.21     36.81 o 
   5  -7   3     2307.26     2530.94    104.19 o 
   6  -7   3      119.17       88.49     26.81 o 
   7  -7   3      185.58      239.84     35.44 o 
   8  -7   3       26.90       15.60     30.55 o 
   9  -7   3      121.87       55.07     68.83 o 
  10  -7   3       16.87       18.36     68.83 o 
  11  -7   3        0.99      -41.30     64.25 o 
  12  -7   3        3.14      -50.48     73.42 o 
 -13  -6   3       12.04      -96.37     64.25 o 
 -12  -6   3        0.35        9.18     73.42 o 
 -11  -6   3     7990.55     8599.78    513.97 o 
 -10  -6   3      320.49      358.72     63.21 o 
  -9  -6   3       24.69       27.53     33.96 o 
  -8  -6   3       12.54      -22.41     27.44 o 
  -7  -6   3      459.80      468.08     78.01 o 
  -6  -6   3      792.04      811.68     53.58 o 
  -5  -6   3      710.95      653.45     44.05 o 
  -4  -6   3     1300.61     1441.52     49.39 o 
  -3  -6   3      203.17      238.48     16.62 o 
  -2  -6   3     1119.90     1207.59     41.56 o 
  -1  -6   3       99.13       94.57     14.84 o 
   0  -6   3     3651.15     3503.37    115.83 o 
   1  -6   3     1677.84     1738.36     69.15 o 
   2  -6   3       15.09        4.59     14.85 o 
   3  -6   3       54.84       61.05     19.32 o 
   4  -6   3      100.00       77.29     20.86 o 
   5  -6   3      374.49      387.59     44.85 o 
   6  -6   3       87.18       72.47     24.64 o 
   7  -6   3      149.90      149.61     30.91 o 
   8  -6   3      817.37      873.16     75.79 o 
   9  -6   3      527.65      465.25     62.72 o 
  10  -6   3        9.37      -33.22     40.46 o 
  11  -6   3      107.42       27.53     73.42 o 
  12  -6   3      391.74      325.82    110.14 o 
  13  -6   3        6.14      -68.83     78.01 o 
 -13  -5   3        8.69      -18.36     68.83 o 
 -12  -5   3      101.85      417.60    110.14 o 
 -11  -5   3       86.01      243.22     78.01 o 
 -10  -5   3        8.15      -36.48     31.97 o 
  -9  -5   3      467.00      531.57     64.66 o 
  -8  -5   3      416.91      456.49     56.72 o 
  -7  -5   3      749.82      704.01     45.57 o 
  -6  -5   3       50.37       30.43     17.52 o 
  -5  -5   3     1361.78     1365.33     50.05 o 
  -4  -5   3        1.19        6.88     10.60 o 
  -3  -5   3     1980.27     2052.67     61.80 o 
  -2  -5   3     1246.12     1340.34     43.01 o 
  -1  -5   3     7227.17     7277.92    184.55 o 
   0  -5   3      155.21      157.20     16.21 o 
   1  -5   3      933.63      999.94     45.21 o 
   2  -5   3     5243.77     5057.77    443.31 o 
   3  -5   3        5.12       -8.10     13.98 o 
   4  -5   3      982.80      882.08     49.41 o 
   5  -5   3       21.23       44.24     23.10 o 
   6  -5   3      228.50      223.33     28.51 o 
   7  -5   3      706.92      706.49     49.95 o 
   8  -5   3      118.28      208.89     45.08 o 
   9  -5   3      102.87       83.37     38.53 o 
  10  -5   3      773.58      747.36     79.45 o 
  11  -5   3      887.09      983.39     93.43 o 
  12  -5   3       15.00      -68.83     68.83 o 
  13  -5   3      105.10      -55.07     73.42 o 
 -13  -4   3       75.50      183.56     91.78 o 
 -12  -4   3     1015.03     1078.41    137.67 o 
 -11  -4   3        0.44       55.07     64.25 o 
 -10  -4   3      116.08       52.27     55.07 o 
  -9  -4   3        2.86       38.12     26.23 o 
  -8  -4   3       27.78       19.89     21.20 o 
  -7  -4   3     1795.51     1770.10     77.61 o 
  -6  -4   3      612.25      595.47     37.78 o 
  -5  -4   3      191.88      215.99     22.19 o 
  -4  -4   3      262.02      205.98     17.47 o 
  -3  -4   3     1601.37     1602.70     57.63 o 
  -2  -4   3       90.03       48.52     12.36 o 
  -1  -4   3      618.99      551.71     27.30 o 
   0  -4   3      495.32      495.49     24.56 o 
   1  -4   3     1691.98     1698.35     62.44 o 
   2  -4   3      107.73      146.07     25.78 o 
   3  -4   3     4948.56     5145.90    192.15 o 
   4  -4   3    21021.76    21699.90    627.79 o 
   5  -4   3       16.24       18.59     16.28 o 
   6  -4   3      355.04      313.14     51.09 o 
   7  -4   3      905.57      905.96     53.58 o 
   8  -4   3     1655.95     1683.82    103.69 o 
   9  -4   3      111.47      155.86     43.72 o 
  10  -4   3      258.16      219.08     53.47 o 
  11  -4   3      327.92      191.82     56.72 o 
  12  -4   3        5.81      -12.75     43.72 o 
  13  -4   3      241.54      307.46     72.53 o 
 -14  -3   3        3.51       -9.18     82.60 o 
 -13  -3   3      286.67      302.87     96.37 o 
 -12  -3   3       51.70      146.85     73.42 o 
 -11  -3   3       84.67       62.85     37.21 o 
 -10  -3   3      353.99      299.60     41.45 o 
  -9  -3   3        1.41        5.82     22.19 o 
  -8  -3   3       79.26       69.43     25.28 o 
  -7  -3   3     1199.63     1163.80     58.63 o 
  -6  -3   3      795.42      826.97     45.21 o 
  -5  -3   3       43.16       98.20     17.52 o 
  -4  -3   3     2893.60     2997.90    100.17 o 
  -3  -3   3        0.42       -9.41      6.28 o 
  -2  -3   3      858.70      842.70     34.88 o 
  -1  -3   3     4244.22     4259.39    128.26 o 
   0  -3   3      159.77      163.29     27.67 o 
   1  -3   3        9.91        1.25      8.60 o 
   2  -3   3     4499.66     4781.22    147.37 o 
   3  -3   3    11201.69    11938.41    349.67 o 
   4  -3   3       46.01       42.92     13.98 o 
   5  -3   3      424.97      421.68     29.51 o 
   6  -3   3      878.31      736.75     41.73 o 
   7  -3   3      288.63      304.87     31.57 o 
   8  -3   3      697.87      730.46     65.99 o 
   9  -3   3     7047.12     7544.55    309.88 o 
  10  -3   3     2106.69     2220.07    144.55 o 
  11  -3   3       64.93       16.66     45.89 o 
  12  -3   3       40.67       66.54     51.92 o 
  13  -3   3       65.25       32.96     52.88 o 
  14  -3   3        5.92      -10.62     56.72 o 
 -14  -2   3       29.31      -59.66     73.42 o 
 -13  -2   3        0.50       -4.08     43.72 o 
 -12  -2   3       61.88      137.67     48.35 o 
 -11  -2   3      654.25      639.44     69.26 o 
 -10  -2   3      800.84      768.46     71.17 o 
  -9  -2   3      219.19      259.33     36.90 o 
  -8  -2   3     2040.59     1874.47    176.68 o 
  -7  -2   3     1726.12     1580.71    105.41 o 
  -6  -2   3      215.06      260.76     43.07 o 
  -5  -2   3    13724.56    13475.14    397.90 o 
  -4  -2   3     2854.46     3112.57    102.83 o 
  -3  -2   3     3427.58     3464.79    108.16 o 
  -2  -2   3     1762.93     1738.54     57.81 o 
  -1  -2   3       30.75       48.32     10.24 o 
   0  -2   3     1376.92     1332.29     59.66 o 
   1  -2   3     2516.96     2561.16    198.90 o 
   2  -2   3   108256.36   111734.87   3134.64 o 
   3  -2   3    15311.70    16033.17    461.76 o 
   4  -2   3       11.41       10.71     10.60 o 
   5  -2   3     1111.34     1156.91     50.59 o 
   6  -2   3      736.12      807.72     43.22 o 
   7  -2   3      318.74      275.53     29.51 o 
   8  -2   3     4876.74     4986.05    215.77 o 
   9  -2   3      229.01      282.13     51.62 o 
  10  -2   3       10.01       50.08     37.21 o 
  11  -2   3      753.50      791.52     82.70 o 
  12  -2   3      125.38       99.34     54.88 o 
  13  -2   3       84.92       79.90     54.88 o 
  14  -2   3       95.71       89.92     59.97 o 
 -14  -1   3      224.64      171.20     63.21 o 
 -13  -1   3       39.78       13.00     57.36 o 
 -12  -1   3       45.10       27.36     43.72 o 
 -11  -1   3     1057.74     1189.28    107.84 o 
 -10  -1   3       82.70       42.14     41.30 o 
  -9  -1   3      530.43      548.91     48.53 o 
  -8  -1   3      352.88      412.15     75.51 o 
  -7  -1   3       55.73       11.79     15.45 o 
  -6  -1   3    15138.03    14548.27    528.11 o 
  -5  -1   3     9783.18     9916.51    298.21 o 
  -4  -1   3      693.25      724.16     71.13 o 
  -3  -1   3     2748.20     2851.47     92.43 o 
  -2  -1   3     5133.33     5378.82    160.45 o 
  -1  -1   3       30.31       27.78      5.30 o 
   0  -1   3     2254.88     2542.77    119.31 o 
   1  -1   3     6831.57     7310.84    262.84 o 
   2  -1   3    46165.14    47498.62   1626.62 o 
   3  -1   3     2933.07     2983.46    118.41 o 
   4  -1   3      883.65      911.05     42.69 o 
   5  -1   3     3249.98     3085.93    103.91 o 
   6  -1   3     5232.43     5457.29    173.72 o 
   7  -1   3     1865.63     1950.03     78.26 o 
   8  -1   3     2217.56     2160.87    169.79 o 
   9  -1   3      121.70      142.26     75.72 o 
  10  -1   3      348.06      275.56     94.07 o 
  11  -1   3      353.41      332.65     63.21 o 
  12  -1   3        0.11        6.80     43.72 o 
  13  -1   3       46.62       41.89     49.59 o 
  14  -1   3      208.30      156.38     62.72 o 
 -14   0   3       32.83       53.72     54.88 o 
 -13   0   3      107.56       66.91     59.66 o 
 -12   0   3     1795.66     2192.55    176.68 o 
 -11   0   3      347.19      295.82     82.60 o 
 -10   0   3       11.32      -43.81     29.20 o 
  -9   0   3     6618.91     6509.33    218.10 o 
  -8   0   3       20.19       28.73     19.32 o 
  -7   0   3     3453.19     3226.06    352.62 o 
  -6   0   3     5463.81     5855.71    228.75 o 
  -5   0   3      719.32      808.74     64.64 o 
  -4   0   3     2427.83     2330.92     81.22 o 
  -3   0   3       56.80       63.32     11.30 o 
  -2   0   3      111.17       70.79     22.09 o 
  -1   0   3     9977.41     9774.57    500.20 o 
   1   0   3      482.69      516.51     24.18 o 
   2   0   3       81.26       87.94     16.06 o 
   3   0   3      592.11      628.90     84.90 o 
   4   0   3     2389.52     2324.12     98.93 o 
   5   0   3      143.40      124.46     14.62 o 
   6   0   3     1735.06     1746.99     67.54 o 
   7   0   3     8724.41     9050.82    277.00 o 
   8   0   3       31.68       21.06     27.44 o 
   9   0   3        4.21       -3.44     27.53 o 
  10   0   3      515.87      528.85     75.72 o 
  11   0   3       95.33       74.95     48.18 o 
  12   0   3        6.53      -45.89     36.37 o 
  13   0   3        1.43       12.82     46.30 o 
  14   0   3       35.69       22.39     64.25 o 
 -14   1   3       15.02       82.60     82.60 o 
 -13   1   3       68.85       17.44     48.35 o 
 -12   1   3        0.31        9.18     42.18 o 
 -11   1   3       35.92       95.22     48.18 o 
 -10   1   3     4621.73     4499.93    206.03 o 
  -9   1   3      384.19      409.70     40.38 o 
  -8   1   3        5.21      -23.67     17.52 o 
  -7   1   3    28417.73    28259.94    995.93 o 
  -6   1   3     6662.63     6264.55    243.37 o 
  -5   1   3      344.68      325.20     30.14 o 
  -4   1   3       15.46        3.44      7.49 o 
  -3   1   3      114.74      115.55     12.71 o 
  -2   1   3     1387.96     1429.16     48.25 o 
  -1   1   3     4375.41     4705.93    183.56 o 
   0   1   3     1752.78     1881.92     71.17 o 
   1   1   3     3182.59     3479.82    126.43 o 
   2   1   3      407.86      536.10     30.70 o 
   3   1   3     1906.92     1987.23     82.70 o 
   4   1   3      344.58      325.85     20.03 o 
   5   1   3     3309.38     3396.20    111.77 o 
   6   1   3     3955.76     4161.58    137.31 o 
   7   1   3       46.38       65.97     21.23 o 
   8   1   3        1.69       -9.53     20.91 o 
   9   1   3     2244.74     2224.00    119.54 o 
  10   1   3     1055.78     1167.57    208.80 o 
  11   1   3      209.33      217.52     51.92 o 
  12   1   3       11.14       47.83     61.95 o 
  13   1   3      217.80      303.60     64.66 o 
  14   1   3        5.19        7.25     50.22 o 
 -14   2   3       10.92      -45.89     73.42 o 
 -13   2   3      966.63     1161.02    151.44 o 
 -12   2   3        0.65       27.53     42.18 o 
 -11   2   3      274.58      316.91     58.41 o 
 -10   2   3       88.86       41.30     35.69 o 
  -9   2   3       63.41       50.48     24.31 o 
  -8   2   3     8471.67     8082.65    257.87 o 
  -7   2   3      165.61      171.33     32.81 o 
  -6   2   3     2091.85     2292.28    108.67 o 
  -5   2   3       42.85       48.94     16.94 o 
  -4   2   3     3904.58     3936.47    127.12 o 
  -3   2   3        0.36       -1.53      7.95 o 
  -2   2   3    15261.77    16095.69    564.17 o 
  -1   2   3     1773.16     1905.43     75.79 o 
   0   2   3     9723.01     9904.71    346.80 o 
   1   2   3        3.87       12.05     11.49 o 
   2   2   3       52.66       71.04     16.79 o 
   3   2   3     3461.63     3692.25    114.67 o 
   4   2   3    10049.64    10221.53    301.01 o 
   5   2   3        3.20       -0.78      9.93 o 
   6   2   3      831.66      808.80     43.05 o 
   7   2   3       16.25       23.59     18.54 o 
   8   2   3     1002.91     1047.75     56.90 o 
   9   2   3      417.76      439.91     54.03 o 
  10   2   3      260.71      238.67     46.30 o 
  11   2   3       49.60        7.87     33.96 o 
  12   2   3       11.94       -1.28     39.69 o 
  13   2   3        0.16       17.12     52.77 o 
  14   2   3      332.86      314.53     70.51 o 
 -14   3   3      624.40      766.36    142.26 o 
 -13   3   3        4.19       68.83     73.42 o 
 -12   3   3       81.23      151.44     82.60 o 
 -11   3   3      191.90      190.85     78.01 o 
 -10   3   3       39.36       32.32     37.21 o 
  -9   3   3      702.10      637.82     61.73 o 
  -8   3   3     2708.65     2613.29    129.67 o 
  -7   3   3        0.51      -18.25     21.61 o 
  -6   3   3      576.92      625.48     40.57 o 
  -5   3   3      648.78      661.54     38.80 o 
  -4   3   3      667.78      748.84     37.71 o 
  -3   3   3     3616.17     3560.23    114.67 o 
  -2   3   3      166.68      163.84     13.79 o 
  -1   3   3    86219.17    83966.73   2876.26 o 
   0   3   3    17606.99    17696.61    427.00 o 
   1   3   3     1315.42     1439.00     49.28 o 
   2   3   3       51.40       59.66     18.39 o 
   3   3   3      194.22      203.40     22.94 o 
   4   3   3       63.15       47.69     14.72 o 
   5   3   3     3105.30     2950.15    102.16 o 
   6   3   3      316.80      345.23     33.78 o 
   7   3   3      235.24      224.57     26.81 o 
   8   3   3     4884.36     4621.44    160.38 o 
   9   3   3     1459.56     1488.66    167.50 o 
  10   3   3       52.21       57.69     33.96 o 
  11   3   3      169.67      129.44     44.99 o 
  12   3   3       44.19        8.65     48.18 o 
  13   3   3       27.05       35.42     49.24 o 
  14   3   3     1050.62     1166.28    110.23 o 
 -13   4   3      160.45      142.26     82.60 o 
 -12   4   3      425.26      477.26    114.72 o 
 -11   4   3        4.37      -73.42     59.66 o 
 -10   4   3       25.56      -45.89     50.48 o 
  -9   4   3      371.24      325.72     39.57 o 
  -8   4   3        0.73      -21.84     19.90 o 
  -7   4   3        1.65       -2.59     19.32 o 
  -6   4   3     9112.47     8874.47    275.52 o 
  -5   4   3       75.94       58.93     17.52 o 
  -4   4   3     4579.90     4622.75    149.14 o 
  -3   4   3      338.48      393.73     25.59 o 
  -2   4   3     5728.69     6224.28    188.58 o 
  -1   4   3    19574.85    19885.28    568.30 o 
   0   4   3      107.37      132.60     14.43 o 
   1   4   3     1420.71     1526.43     54.23 o 
   2   4   3     2237.53     2153.31     73.81 o 
   3   4   3      398.18      394.10     25.01 o 
   4   4   3     8102.37     7877.02    290.08 o 
   5   4   3        2.11        0.98     11.30 o 
   6   4   3        0.96       28.50     14.48 o 
   7   4   3     9397.52     9148.81    282.30 o 
   8   4   3     4869.35     4740.12    165.65 o 
   9   4   3       67.41       78.84     80.31 o 
  10   4   3       47.60       41.30     35.25 o 
  11   4   3      511.59      541.44     66.08 o 
  12   4   3        7.28      -40.38     38.18 o 
  13   4   3      210.86      335.58     69.42 o 
  14   4   3      138.56       68.83     96.37 o 
 -13   5   3        0.13       -4.59     73.42 o 
 -12   5   3      143.06      284.52     96.37 o 
 -11   5   3       36.75        0.00     59.66 o 
 -10   5   3       10.27      -45.89     45.89 o 
  -9   5   3        0.89      -43.00     28.67 o 
  -8   5   3      690.29      674.66     51.93 o 
  -7   5   3     4387.12     4517.52    158.83 o 
  -6   5   3     1073.63     1025.95     55.95 o 
  -5   5   3       29.01       41.20     19.49 o 
  -4   5   3     4182.34     4134.25    137.31 o 
  -3   5   3       31.84       41.69     13.79 o 
  -2   5   3      494.35      469.94     35.05 o 
  -1   5   3     3234.95     3106.29    101.91 o 
   0   5   3     1319.85     1377.10     43.35 o 
   1   5   3    14674.49    15306.49    540.85 o 
   2   5   3      480.79      526.93     28.18 o 
   3   5   3      189.53      221.38     21.39 o 
   4   5   3     1970.45     2386.14    149.30 o 
   5   5   3      553.50      501.89     33.05 o 
   6   5   3     1054.64      988.44     62.72 o 
   7   5   3     5287.42     5056.83    178.41 o 
   8   5   3      119.20       51.63     23.48 o 
   9   5   3      199.18      173.28     38.53 o 
  10   5   3      486.80      594.15     63.93 o 
  11   5   3        1.61      -16.17     45.89 o 
  12   5   3     2641.62     3074.63    252.39 o 
  13   5   3      471.57      784.72    142.26 o 
  14   5   3        0.68      -59.66     78.01 o 
 -13   6   3      137.38       87.19     87.19 o 
 -12   6   3        1.19      -68.83     59.66 o 
 -11   6   3      236.80      302.87     91.78 o 
 -10   6   3       37.10       73.42     59.66 o 
  -9   6   3      285.39      229.41     57.36 o 
  -8   6   3      836.78      971.92     81.12 o 
  -7   6   3        0.41      -10.26     27.44 o 
  -6   6   3       78.15       64.59     23.55 o 
  -5   6   3      248.73      206.16     32.37 o 
  -4   6   3       26.09       28.68     14.99 o 
  -3   6   3      570.80      521.13     66.45 o 
  -2   6   3      213.35      169.57     22.19 o 
  -1   6   3       72.15      100.10     16.45 o 
   0   6   3     1082.97     1151.38     40.69 o 
   1   6   3     1688.18     1601.93     76.07 o 
   2   6   3      738.62      731.77     31.03 o 
   3   6   3      284.54      367.96     26.58 o 
   4   6   3      272.65      234.85     34.42 o 
   5   6   3       20.47      -14.73     22.94 o 
   6   6   3    64391.96    61175.46   1737.88 o 
   7   6   3     1681.65     1607.22     92.10 o 
   8   6   3        1.68      -19.86     18.17 o 
   9   6   3     1476.05     1538.67    146.85 o 
  10   6   3        3.03        3.57     28.67 o 
  11   6   3      362.61      408.42     96.37 o 
  12   6   3       22.17        4.59     64.25 o 
  13   6   3        3.99       41.30     82.60 o 
 -12   7   3       83.42      100.96     82.60 o 
 -11   7   3       21.35      105.55     78.01 o 
 -10   7   3        1.10       68.83     68.83 o 
  -9   7   3       95.71       71.13     42.18 o 
  -8   7   3        3.37       -7.38     37.21 o 
  -7   7   3      400.08      360.56     56.72 o 
  -6   7   3        2.33      -32.12     27.53 o 
  -5   7   3        1.30        9.18     25.96 o 
  -4   7   3     2007.24     1970.82     82.84 o 
  -3   7   3      162.39      150.40     24.32 o 
  -2   7   3        1.52      -13.26     18.17 o 
  -1   7   3     9914.95    10022.45    303.13 o 
   0   7   3    21291.61    22431.61    647.54 o 
   1   7   3      148.02      127.21     23.61 o 
   2   7   3       42.91       47.16     11.66 o 
   3   7   3     4098.98     3765.44    107.48 o 
   4   7   3     1730.59     1827.05     73.47 o 
   5   7   3    16681.70    16032.23    474.51 o 
   6   7   3      108.76       72.24     24.11 o 
   7   7   3       68.27        8.86     19.44 o 
   8   7   3     4569.04     4547.70    293.70 o 
   9   7   3      235.15      307.46     78.01 o 
  10   7   3       16.98       59.66     64.25 o 
  11   7   3        1.25       68.83     68.83 o 
  12   7   3       77.42       18.36     73.42 o 
  13   7   3      100.55      174.38     91.78 o 
 -11   8   3        9.64       18.36     78.01 o 
 -10   8   3      386.38      399.24    110.14 o 
  -9   8   3      494.28      496.67     74.63 o 
  -8   8   3      375.78      409.94     66.46 o 
  -7   8   3     1114.06     1022.52     90.68 o 
  -6   8   3      487.24      525.43     65.99 o 
  -5   8   3      540.10      594.26    105.55 o 
  -4   8   3     2506.28     2648.34    135.82 o 
  -3   8   3     1279.98     1365.51    106.61 o 
  -2   8   3     4860.67     5063.69    169.76 o 
  -1   8   3     8397.60     8715.33    269.57 o 
   0   8   3        0.02      -23.50     15.66 o 
   1   8   3      426.71      396.48     38.91 o 
   2   8   3    12656.22    12604.82    318.20 o 
   3   8   3      671.15      632.30     32.08 o 
   4   8   3      188.80      151.37     21.93 o 
   5   8   3     2607.57     2540.37    107.97 o 
   6   8   3      100.67       89.61     30.70 o 
   7   8   3     2075.76     2008.00    116.82 o 
   8   8   3       84.78      110.14     38.94 o 
   9   8   3       79.42       41.30     50.48 o 
  10   8   3     1458.24     1665.81    165.20 o 
  11   8   3       65.38       64.25     73.42 o 
  12   8   3       10.96        9.18     68.83 o 
 -11   9   3       26.66      -55.07     73.42 o 
 -10   9   3      108.21       59.66     78.01 o 
  -9   9   3       12.32       21.84     55.07 o 
  -8   9   3      748.34      753.70     85.94 o 
  -7   9   3      809.92      921.62    153.73 o 
  -6   9   3        2.48      -29.83     38.94 o 
  -5   9   3     1493.70     1505.95    106.93 o 
  -4   9   3      435.08      490.52     65.05 o 
  -3   9   3     1402.30     1482.47     99.97 o 
  -2   9   3       12.87       52.15     35.25 o 
  -1   9   3      225.95      242.22     31.13 o 
   0   9   3       11.79       -5.78     17.01 o 
   1   9   3      235.65      131.03     56.73 o 
   2   9   3        9.56      -20.06     13.37 o 
   3   9   3     1070.68     1045.34     45.66 o 
   4   9   3     2463.70     2477.83     98.05 o 
   5   9   3       21.71       -1.42     28.87 o 
   6   9   3       46.35       23.06     23.55 o 
   7   9   3      183.06      190.77     56.71 o 
   8   9   3        1.68      -38.64     41.30 o 
   9   9   3      480.79      357.94     91.78 o 
  10   9   3       12.77       68.83     64.25 o 
  11   9   3       66.02       59.66     78.01 o 
  12   9   3      595.43      536.91    123.90 o 
 -10  10   3      128.19      160.61     96.37 o 
  -9  10   3       10.05        2.50     53.47 o 
  -8  10   3       27.38       64.10     51.62 o 
  -7  10   3       91.67       32.73     64.25 o 
  -6  10   3       90.08       40.28     43.72 o 
  -5  10   3       47.87       60.01     41.81 o 
  -4  10   3     1180.60     1246.57    236.33 o 
  -3  10   3      309.79      245.65     51.62 o 
  -2  10   3      520.20      487.39     60.64 o 
  -1  10   3       75.96       25.35     33.96 o 
   0  10   3     1911.84     2224.22     93.07 o 
   1  10   3      368.05      376.70     94.07 o 
   2  10   3      156.71      156.57     32.58 o 
   3  10   3       58.74       50.92     21.00 o 
   4  10   3      271.82      249.54     31.38 o 
   5  10   3      454.21      466.66     42.28 o 
   6  10   3       24.28       -7.87     22.59 o 
   7  10   3      719.62      707.55     56.90 o 
   8  10   3        9.48      -29.54     29.68 o 
   9  10   3       52.63       83.94     38.53 o 
  10  10   3        2.74      -14.53     45.89 o 
  11  10   3       54.28      -27.53     55.07 o 
  -9  11   3       43.58       78.01     91.78 o 
  -8  11   3       89.86      105.55     61.65 o 
  -7  11   3       48.02       32.27     50.22 o 
  -6  11   3       82.24      151.71     54.88 o 
  -5  11   3       10.65       -9.18     45.89 o 
  -4  11   3       77.13       98.66     45.43 o 
  -3  11   3        0.99      -18.36     35.25 o 
  -2  11   3       11.49       46.99     48.18 o 
  -1  11   3      734.27      911.75    110.14 o 
   0  11   3        2.98       18.36     55.07 o 
   1  11   3       60.07       43.14     41.30 o 
   2  11   3        0.32        6.18     19.31 o 
   3  11   3       13.18       29.43     20.71 o 
   4  11   3       84.38      101.35     25.84 o 
   5  11   3      240.58      241.69     35.92 o 
   6  11   3       70.66       30.50     27.96 o 
   7  11   3       90.71       49.24     30.45 o 
   8  11   3      105.74       30.13     37.24 o 
   9  11   3       49.16       36.71     43.72 o 
  10  11   3      103.65      152.27     53.47 o 
  -8  12   3        9.38       75.16     59.97 o 
  -7  12   3       80.93       84.90     66.54 o 
  -6  12   3       82.17       98.66     58.41 o 
  -5  12   3      194.39      155.37     56.72 o 
  -4  12   3       31.15      -29.30     41.81 o 
  -3  12   3        2.26      -34.42     42.18 o 
  -2  12   3      145.82       78.01     68.83 o 
  -1  12   3       27.52       -9.18     64.25 o 
   0  12   3      504.74      761.77    128.49 o 
   1  12   3       11.79       55.07     59.66 o 
   2  12   3      177.19      178.97     78.01 o 
   3  12   3       19.99       -7.34     28.77 o 
   4  12   3       61.14       23.08     26.23 o 
   5  12   3     1841.65     2011.92    102.13 o 
   6  12   3      183.42      169.36     39.57 o 
   7  12   3       85.92       72.17     34.40 o 
   8  12   3       83.65       68.80     38.14 o 
   9  12   3       62.18       88.99     71.13 o 
  -6  13   3        0.45       -0.52     56.72 o 
  -5  13   3        1.57      -15.25     50.22 o 
  -4  13   3      195.23      183.56     91.78 o 
  -3  13   3       59.38      119.31     87.19 o 
  -2  13   3        2.54       91.78     82.60 o 
  -1  13   3      169.64      201.92     91.78 o 
   0  13   3       42.94      160.61     87.19 o 
   1  13   3      119.30       -4.59     64.25 o 
   2  13   3       24.86       -9.18     64.25 o 
   3  13   3       67.61      -13.77     59.66 o 
   4  13   3     1096.91     1147.25    156.03 o 
   5  13   3      557.07      731.08     71.73 o 
   6  13   3      151.83      173.21     65.70 o 
   7  13   3      646.40      783.56     64.92 o 
  -4  14   3        2.83      -13.77     78.01 o 
  -3  14   3      140.07      463.49    123.90 o 
  -2  14   3      340.01      362.53    110.14 o 
  -1  14   3      104.47      234.04    100.96 o 
   0  14   3       91.79       27.53     82.60 o 
   1  14   3       78.13        0.00     78.01 o 
   2  14   3       36.55       13.77     78.01 o 
   3  14   3        6.34       87.19     82.60 o 
   4  14   3      152.06       55.07     87.19 o 
   5  14   3      203.21      192.74     96.37 o 
  -2 -14   4       89.40      103.93     52.63 o 
  -1 -14   4      107.29      114.72     82.60 o 
   0 -14   4       48.76      -41.30     73.42 o 
   1 -14   4        0.77      -55.07     73.42 o 
   2 -14   4       20.91      -55.07     68.83 o 
  -6 -13   4        1.57       17.78     34.75 o 
  -5 -13   4       19.32        5.90     42.38 o 
  -4 -13   4       71.26       42.37     43.69 o 
  -3 -13   4        6.66      -35.95     37.34 o 
  -2 -13   4       47.99      -68.83     45.89 o 
  -1 -13   4       70.82        5.54    110.14 o 
   0 -13   4       34.89      -59.66     41.81 o 
   1 -13   4        4.19       96.37     78.01 o 
   2 -13   4        0.11        4.59     73.42 o 
   3 -13   4       10.07       13.77     68.83 o 
   4 -13   4        5.31       18.36     73.42 o 
   5 -13   4        8.49       41.30     73.42 o 
  -7 -12   4      114.50      163.48     41.09 o 
  -6 -12   4      182.29      217.79     39.47 o 
  -5 -12   4       17.72       15.96     27.65 o 
  -4 -12   4        0.00       26.39     37.34 o 
  -3 -12   4       11.33        3.35     71.13 o 
  -2 -12   4       72.09       73.06     39.69 o 
  -1 -12   4      310.69      248.83     52.88 o 
   0 -12   4       44.41       76.91     59.66 o 
   1 -12   4      380.09      461.40     67.22 o 
   2 -12   4      122.63      160.61     78.01 o 
   3 -12   4       68.17      197.33     82.60 o 
   4 -12   4        2.43      -41.30     64.25 o 
   5 -12   4       96.92       50.48     78.01 o 
   6 -12   4      434.63      312.05    100.96 o 
  -9 -11   4       20.78        1.02     35.44 o 
  -8 -11   4       10.10       14.23     33.30 o 
  -7 -11   4       41.34        1.04     30.53 o 
  -6 -11   4        0.61      -32.00     28.15 o 
  -5 -11   4        4.15       -5.16     23.48 o 
  -4 -11   4      861.93      989.21     61.75 o 
  -3 -11   4       10.78       -6.42     30.55 o 
  -2 -11   4       97.63       75.53     52.77 o 
  -1 -11   4       99.80      114.54     52.77 o 
   0 -11   4     1665.21     1851.67    116.81 o 
   1 -11   4      612.59      603.40     68.36 o 
   2 -11   4       43.31       94.07     66.54 o 
   3 -11   4      112.64      105.55     61.95 o 
   4 -11   4      778.72      793.90    123.90 o 
   5 -11   4     1345.25     1294.10    156.03 o 
   6 -11   4       30.06       -8.39     46.30 o 
   7 -11   4      159.15      250.44     64.66 o 
   8 -11   4      131.53      128.49     91.78 o 
 -10 -10   4       43.71       54.13     43.49 o 
  -9 -10   4      171.79      151.47     41.35 o 
  -8 -10   4      577.99      479.63     54.82 o 
  -7 -10   4       72.68       97.17     32.26 o 
  -6 -10   4       92.08      134.20     32.46 o 
  -5 -10   4     1196.83     1245.39     69.61 o 
  -4 -10   4      226.90      206.56     33.19 o 
  -3 -10   4       77.00       30.25     33.96 o 
  -2 -10   4     9786.14     9920.18    389.79 o 
  -1 -10   4      473.37      470.64     89.49 o 
   0 -10   4       93.53       27.53     50.48 o 
   1 -10   4      161.11      145.32     43.72 o 
   2 -10   4     1234.89     1096.97     88.13 o 
   3 -10   4       85.67       91.07     41.81 o 
   4 -10   4       10.41       39.20     29.95 o 
   5 -10   4       47.80       74.44     33.77 o 
   6 -10   4        5.05       13.77     41.81 o 
   7 -10   4      200.03      128.34     50.22 o 
   8 -10   4        4.08       55.07     78.01 o 
   9 -10   4       49.64       96.37     87.19 o 
  10 -10   4        4.54      -64.25     78.01 o 
 -11  -9   4       75.55       44.36     48.35 o 
 -10  -9   4      164.72      204.55     48.25 o 
  -9  -9   4       97.65       76.96     39.26 o 
  -8  -9   4     1856.78     2081.96    100.90 o 
  -7  -9   4       64.20      122.68     32.74 o 
  -6  -9   4       30.87       25.11     25.84 o 
  -5  -9   4        6.68      -21.79     21.39 o 
  -4  -9   4      979.24      930.22     59.81 o 
  -3  -9   4     8515.96     8741.29    271.72 o 
  -2  -9   4        0.37       16.42     27.75 o 
  -1  -9   4       41.95       14.79     28.67 o 
   0  -9   4        3.73       16.47     36.71 o 
   1  -9   4       86.45       92.98     37.21 o 
   2  -9   4      688.41      746.14     91.50 o 
   3  -9   4     2618.19     2514.54    125.52 o 
   4  -9   4      515.73      579.01     51.18 o 
   5  -9   4       49.88       13.92     28.17 o 
   6  -9   4        0.92        8.13     26.13 o 
   7  -9   4      112.85      111.09     46.97 o 
   8  -9   4        5.77      -55.07     59.66 o 
   9  -9   4       22.12       27.53     78.01 o 
  10  -9   4       31.40       45.89     78.01 o 
  11  -9   4      121.70      151.44     96.37 o 
 -12  -8   4        0.59       60.84     50.22 o 
 -11  -8   4      194.66      131.33     54.03 o 
 -10  -8   4        0.87      -73.78     49.19 o 
  -9  -8   4     4054.57     4549.25    174.22 o 
  -8  -8   4        7.98       37.17     28.33 o 
  -7  -8   4      164.25      124.49     31.20 o 
  -6  -8   4     2294.53     2325.49     99.16 o 
  -5  -8   4      359.91      344.19     44.34 o 
  -4  -8   4      639.42      654.88     46.17 o 
  -3  -8   4     7346.86     7410.19    233.46 o 
  -2  -8   4      747.74      654.25     78.01 o 
  -1  -8   4      644.15      512.41     48.36 o 
   0  -8   4       32.23       80.87     55.07 o 
   1  -8   4        1.73        0.35     18.65 o 
   2  -8   4      507.66      484.83     41.73 o 
   3  -8   4     1301.26     1302.47    102.95 o 
   4  -8   4      119.52       72.54     28.17 o 
   5  -8   4      424.89      409.99     55.53 o 
   6  -8   4       16.05       28.01     26.23 o 
   7  -8   4      198.03      147.84     34.24 o 
   8  -8   4       18.50       14.91     68.83 o 
   9  -8   4        3.81       96.37     73.42 o 
  10  -8   4      161.93      192.74     91.78 o 
  11  -8   4       39.31       -9.18     78.01 o 
 -12  -7   4      280.27      414.23     71.39 o 
 -11  -7   4      104.87      -16.06     55.16 o 
 -10  -7   4      124.33      184.58     64.25 o 
  -9  -7   4      477.41      466.12     50.56 o 
  -8  -7   4      199.85      218.71     42.55 o 
  -7  -7   4        9.49        8.65     23.55 o 
  -6  -7   4      571.60      426.15     60.42 o 
  -5  -7   4     2160.69     2035.80    104.24 o 
  -4  -7   4     9627.29     9249.87    283.14 o 
  -3  -7   4      624.80      588.08     39.08 o 
  -2  -7   4       18.71        4.59     14.84 o 
  -1  -7   4     4443.76     4554.53    146.95 o 
   0  -7   4      269.37      288.38     27.30 o 
   1  -7   4     2883.91     3075.02    111.40 o 
   2  -7   4        8.34        1.72     31.77 o 
   3  -7   4       94.04       79.48     22.85 o 
   4  -7   4      976.02      930.70     56.48 o 
   5  -7   4       10.10      -38.24     31.01 o 
   6  -7   4       53.91       36.08     24.64 o 
   7  -7   4      104.76      175.90     33.30 o 
   8  -7   4        6.22       -6.34     59.66 o 
   9  -7   4       33.26       39.47     45.89 o 
  10  -7   4       46.88        9.18     68.83 o 
  11  -7   4       19.22       -9.18     73.42 o 
  12  -7   4       15.46       55.07     87.19 o 
 -13  -6   4        1.90      -55.07     73.42 o 
 -12  -6   4        0.11      -82.60     55.07 o 
 -11  -6   4     1220.14     1436.36    169.79 o 
 -10  -6   4     1415.04     1359.80    106.49 o 
  -9  -6   4        2.65       11.70     31.97 o 
  -8  -6   4       33.00       23.26     24.64 o 
  -7  -6   4      200.83      216.84     34.24 o 
  -6  -6   4      764.11      660.28     47.10 o 
  -5  -6   4        2.44      -20.30     18.17 o 
  -4  -6   4      531.83      529.10     38.14 o 
  -3  -6   4        3.59       -5.16     11.74 o 
  -2  -6   4     1477.52     1490.79     48.64 o 
  -1  -6   4      442.14      441.41     28.04 o 
   0  -6   4      550.28      690.79     37.30 o 
   1  -6   4       68.05       82.15     18.89 o 
   2  -6   4      482.56      500.35     57.36 o 
   3  -6   4      689.91      670.83     49.95 o 
   4  -6   4       81.89      118.42     22.85 o 
   5  -6   4      635.60      681.86     46.76 o 
   6  -6   4     1347.93     1390.92    173.17 o 
   7  -6   4       58.97       54.28     24.93 o 
   8  -6   4       25.14       -4.59     30.55 o 
   9  -6   4      752.61      909.06     83.62 o 
  10  -6   4      174.88      220.70     54.88 o 
  11  -6   4       18.60       78.01     78.01 o 
  12  -6   4      108.91      261.57     96.37 o 
  13  -6   4       41.60      -18.36     82.60 o 
 -13  -5   4       34.83      -41.30     64.25 o 
 -12  -5   4       18.27       32.12     82.60 o 
 -11  -5   4      155.33      206.50     73.42 o 
 -10  -5   4       12.85      -41.30     32.45 o 
  -9  -5   4      713.32      629.52     87.19 o 
  -8  -5   4       40.04       75.09     35.25 o 
  -7  -5   4      167.92       73.21     52.77 o 
  -6  -5   4      143.84      142.88     26.23 o 
  -5  -5   4     4092.88     4103.39    116.53 o 
  -4  -5   4        6.14       16.72      9.55 o 
  -3  -5   4       56.34       65.10     15.45 o 
  -2  -5   4       42.65       59.03     20.40 o 
  -1  -5   4      510.92      484.86     26.04 o 
   0  -5   4      721.60      772.67     35.92 o 
   1  -5   4       98.35       77.18     18.58 o 
   2  -5   4      112.07       94.73     19.32 o 
   3  -5   4      513.28      620.35     37.92 o 
   4  -5   4      316.16      376.43     32.61 o 
   5  -5   4     2461.53     2563.69     98.82 o 
   6  -5   4      363.11      336.24     34.88 o 
   7  -5   4        6.29        6.70     20.86 o 
   8  -5   4        4.15       -7.65     28.67 o 
   9  -5   4       23.33       33.43     33.04 o 
  10  -5   4       96.34      153.73     48.67 o 
  11  -5   4     1277.75     1418.00    113.02 o 
  12  -5   4      139.62      123.52     58.14 o 
  13  -5   4       85.07       73.42     87.19 o 
 -13  -4   4        0.84      -96.37     68.83 o 
 -12  -4   4      294.89      128.49     82.60 o 
 -11  -4   4       52.64      -32.12     50.48 o 
 -10  -4   4       38.76       47.09     37.21 o 
  -9  -4   4      312.96      387.52     57.33 o 
  -8  -4   4      274.10      341.59     35.44 o 
  -7  -4   4       39.69       30.30     27.69 o 
  -6  -4   4     6378.06     6127.07    195.35 o 
  -5  -4   4      605.80      591.87     34.92 o 
  -4  -4   4      527.88      543.95     26.20 o 
  -3  -4   4    21733.49    21392.47    606.75 o 
  -2  -4   4     1065.98     1159.29     46.20 o 
  -1  -4   4     1912.41     1879.40     66.47 o 
   0  -4   4       65.77       39.26     10.23 o 
   1  -4   4       91.33       90.06     14.85 o 
   2  -4   4      682.95      637.75     34.24 o 
   3  -4   4      561.29      621.27     40.43 o 
   4  -4   4      302.55      285.94     31.03 o 
   5  -4   4      864.05      904.11     55.18 o 
   6  -4   4     1708.27     1619.93     71.14 o 
   7  -4   4        0.06      -12.24     18.55 o 
   8  -4   4     1535.97     1490.37     97.19 o 
   9  -4   4      751.96      706.66     72.53 o 
  10  -4   4      885.82      758.50     80.93 o 
  11  -4   4       73.81       71.13     45.43 o 
  12  -4   4        4.20      -70.36     96.37 o 
  13  -4   4      333.89      373.46     76.20 o 
 -14  -3   4        5.47     -100.96     73.42 o 
 -13  -3   4       79.88       73.42     68.83 o 
 -12  -3   4      105.84       -4.59     64.25 o 
 -11  -3   4        0.62        0.00     50.48 o 
 -10  -3   4      175.85      118.65     63.66 o 
  -9  -3   4     2938.34     2771.75    114.43 o 
  -8  -3   4      496.71      504.78     44.42 o 
  -7  -3   4      738.95      703.93     47.16 o 
  -6  -3   4     2841.34     2891.87    104.66 o 
  -5  -3   4       53.84       62.10     14.28 o 
  -4  -3   4    21988.31    22658.68    651.07 o 
  -3  -3   4     1686.72     1750.18     63.14 o 
  -2  -3   4      462.11      513.04     26.81 o 
  -1  -3   4     5005.96     4895.26    146.89 o 
   0  -3   4      902.51      966.60     36.33 o 
   1  -3   4      745.87      851.65     36.47 o 
   2  -3   4     9151.60     9217.17    272.71 o 
   3  -3   4     1679.74     1606.90     78.05 o 
   4  -3   4     2631.83     2604.50     90.86 o 
   5  -3   4       64.05       60.62     17.52 o 
   6  -3   4      486.72      493.29     41.65 o 
   7  -3   4      932.18      900.15     56.08 o 
   8  -3   4     3366.25     3010.38    206.50 o 
   9  -3   4      236.46      320.60     54.88 o 
  10  -3   4     1924.86     1846.97    201.92 o 
  11  -3   4        5.50      -42.90     37.21 o 
  12  -3   4      161.04      174.51     58.14 o 
  13  -3   4       14.86       56.42     55.07 o 
  14  -3   4       53.15       81.76    117.02 o 
 -14  -2   4       63.76      -68.83     68.83 o 
 -13  -2   4       25.99       36.71     68.83 o 
 -12  -2   4      387.85      430.85    107.84 o 
 -11  -2   4      350.66      420.11     71.13 o 
 -10  -2   4      214.78      300.30     40.57 o 
  -9  -2   4      112.60       46.49     46.37 o 
  -8  -2   4       18.35      -17.44     22.50 o 
  -7  -2   4    12486.87    12427.50    376.63 o 
  -6  -2   4      395.42      424.27     32.20 o 
  -5  -2   4        5.66       -9.18     12.16 o 
  -4  -2   4    15276.59    16441.86    476.44 o 
  -3  -2   4      565.45      595.46     24.82 o 
  -2  -2   4      103.68       98.11     11.30 o 
  -1  -2   4      921.17     1017.26     37.56 o 
   0  -2   4       57.43       54.95     11.01 o 
   1  -2   4    12698.82    13413.64    679.17 o 
   2  -2   4    94528.49   102363.77   2872.44 o 
   3  -2   4     1777.97     1798.66     64.32 o 
   4  -2   4       10.28       10.71     13.34 o 
   5  -2   4       72.96       60.86     15.45 o 
   6  -2   4       31.44        3.65     18.61 o 
   7  -2   4      248.09      247.02     27.69 o 
   8  -2   4     1750.97     1810.98    105.55 o 
   9  -2   4     4077.06     3940.94    184.96 o 
  10  -2   4       11.01        2.39     36.37 o 
  11  -2   4        1.50      -55.28     89.49 o 
  12  -2   4      294.19      346.36    123.90 o 
  13  -2   4       11.84       37.72     51.62 o 
  14  -2   4        0.20        8.10     71.13 o 
 -14  -1   4      120.42      220.83     65.99 o 
 -13  -1   4      423.02      532.05    135.38 o 
 -12  -1   4       58.25       47.25     43.72 o 
 -11  -1   4       71.60      103.85     45.89 o 
 -10  -1   4      757.72      698.27     91.03 o 
  -9  -1   4       54.65       56.79     27.30 o 
  -8  -1   4     4723.93     4673.20    197.86 o 
  -7  -1   4      136.38      114.56     23.85 o 
  -6  -1   4     2496.10     2513.43     96.10 o 
  -5  -1   4    59272.17    59981.34   2107.48 o 
  -4  -1   4     2376.47     2349.80    250.88 o 
  -3  -1   4       27.69       31.71      8.60 o 
  -2  -1   4     2927.50     3063.78     80.53 o 
  -1  -1   4     1029.96      998.13     34.88 o 
   0  -1   4      890.33     1009.35     52.77 o 
   1  -1   4     3685.40     4029.27    149.27 o 
   2  -1   4    19674.54    20929.95    724.97 o 
   3  -1   4     2158.55     2286.42    119.31 o 
   4  -1   4     2698.88     2631.42    111.91 o 
   5  -1   4        0.16       -8.72      9.44 o 
   6  -1   4     2025.11     2144.63     78.33 o 
   7  -1   4       56.15       42.23     17.01 o 
   8  -1   4      891.83      897.06    100.96 o 
   9  -1   4      346.58      324.86     50.22 o 
  10  -1   4        0.13      -22.94     32.45 o 
  11  -1   4     1138.59      985.96    121.61 o 
  12  -1   4      409.31      463.39     72.96 o 
  13  -1   4        0.14       13.77     43.00 o 
  14  -1   4      233.71      248.86    133.08 o 
 -14   0   4       55.30      147.81     61.40 o 
 -13   0   4        1.76       -6.96     46.97 o 
 -12   0   4      451.13      476.99    137.67 o 
 -11   0   4       11.76       -2.29     35.69 o 
 -10   0   4      182.00      164.64     35.74 o 
  -9   0   4      559.49      558.01     54.73 o 
  -8   0   4      157.26      138.97     34.42 o 
  -7   0   4      935.83      991.69     70.42 o 
  -6   0   4    14913.82    14898.02    441.38 o 
  -5   0   4     1134.18     1195.35     54.59 o 
  -4   0   4     3204.50     3185.30    105.79 o 
  -3   0   4       59.79       54.56     11.30 o 
  -2   0   4      593.24      697.53     59.66 o 
  -1   0   4        0.76       -1.31      2.65 o 
   0   0   4    90009.13    69895.03   3427.98 o 
   1   0   4     1404.25     1491.81     87.19 o 
   2   0   4     4302.77     4288.78    158.90 o 
   3   0   4      279.54      254.88     22.71 o 
   4   0   4      159.58      139.24     20.91 o 
   5   0   4      336.18      369.54     35.69 o 
   6   0   4      261.96      294.56     21.80 o 
   7   0   4      376.86      373.33     28.11 o 
   8   0   4     1531.97     1637.08     95.35 o 
   9   0   4       18.14       10.53     27.44 o 
  10   0   4       26.59      -18.36     36.71 o 
  11   0   4       26.99        2.00     37.21 o 
  12   0   4      136.91      160.61     57.33 o 
  13   0   4       20.90        5.90     45.08 o 
  14   0   4        6.42       -6.88     51.92 o 
 -14   1   4        0.55       -4.59     73.42 o 
 -13   1   4      392.17      515.25    117.02 o 
 -12   1   4      558.65      592.56     76.20 o 
 -11   1   4        6.90        7.51     43.60 o 
 -10   1   4     2493.13     2452.27    106.57 o 
  -9   1   4       69.91       53.63     27.38 o 
  -8   1   4      106.37       17.01     59.66 o 
  -7   1   4      940.23      829.79    103.64 o 
  -6   1   4    40404.86    40591.56   1194.57 o 
  -5   1   4       52.90       41.13     27.08 o 
  -4   1   4     1024.98     1090.97     58.41 o 
  -3   1   4     2968.50     2960.29     95.17 o 
  -2   1   4     1447.45     1533.05     50.91 o 
  -1   1   4    86481.45    90080.04   3080.62 o 
   0   1   4     2097.21     2694.44    100.44 o 
   1   1   4        7.71       11.47     11.47 o 
   2   1   4     7120.00     7442.15    265.85 o 
   3   1   4      623.55      622.95     37.21 o 
   4   1   4        2.71        2.62     13.77 o 
   5   1   4     2816.13     2758.07     94.02 o 
   6   1   4       20.35       26.88     13.91 o 
   7   1   4     4486.33     4537.18    150.60 o 
   8   1   4        0.18      -26.83     20.91 o 
   9   1   4      371.27      345.62     59.66 o 
  10   1   4       27.25       10.27     33.96 o 
  11   1   4        3.89       41.30     38.94 o 
  12   1   4       20.76       43.85     43.00 o 
  13   1   4      103.17      153.14     56.16 o 
  14   1   4        0.63       33.79     55.07 o 
 -14   2   4      104.26      146.85     87.19 o 
 -13   2   4      312.33      413.01    105.55 o 
 -12   2   4      642.96      806.24     85.94 o 
 -11   2   4      530.60      556.25     71.17 o 
 -10   2   4      170.57      185.63     34.24 o 
  -9   2   4      161.23      163.33     30.63 o 
  -8   2   4     2072.20     2297.34    149.14 o 
  -7   2   4    17758.80    17075.20    621.24 o 
  -6   2   4       29.82       16.75     17.68 o 
  -5   2   4        2.55       10.49     11.30 o 
  -4   2   4    18855.27    18433.82    532.33 o 
  -3   2   4      773.60      848.50     35.74 o 
  -2   2   4      150.69      101.76     27.53 o 
  -1   2   4      260.07      240.55     18.67 o 
   0   2   4     7683.65     8179.70    290.08 o 
   1   2   4     2133.76     2121.75     67.97 o 
   2   2   4     7024.84     7320.03    213.65 o 
   3   2   4     2104.36     2154.32     72.20 o 
   4   2   4    42403.26    42586.53   1204.97 o 
   5   2   4      348.34      392.51     24.93 o 
   6   2   4     5843.46     6347.27    199.24 o 
   7   2   4       37.20       48.30     15.89 o 
   8   2   4      155.20      113.25     59.66 o 
   9   2   4      462.27      383.06     71.13 o 
  10   2   4       93.66       91.23     71.13 o 
  11   2   4       52.94       68.83     64.25 o 
  12   2   4     1285.96     1264.03    103.23 o 
  13   2   4       88.83       43.97     68.83 o 
  14   2   4       41.35       27.83     50.22 o 
 -14   3   4      802.45      853.55    146.85 o 
 -13   3   4      479.94      803.07    142.26 o 
 -12   3   4       44.00      -18.36     64.25 o 
 -11   3   4      143.09       87.19     64.25 o 
 -10   3   4      488.03      496.61     60.64 o 
  -9   3   4     1143.81     1147.17    134.14 o 
  -8   3   4      231.37      186.75     29.51 o 
  -7   3   4      197.89      215.86     28.90 o 
  -6   3   4      160.09      108.45     20.36 o 
  -5   3   4    10646.09    10796.75    324.00 o 
  -4   3   4      978.14      999.98     44.54 o 
  -3   3   4     5568.29     5705.06    173.81 o 
  -2   3   4    12808.01    12119.07    432.75 o 
  -1   3   4    25458.10    24655.27    855.99 o 
   0   3   4      180.57      217.56     13.09 o 
   1   3   4      293.22      253.24     15.89 o 
   2   3   4      131.83      143.34     13.98 o 
   3   3   4    10214.50     9361.43    616.56 o 
   4   3   4      721.15      700.78     58.09 o 
   5   3   4      708.26      591.46     34.88 o 
   6   3   4     1828.72     1978.67     76.23 o 
   7   3   4      659.82      692.30     42.91 o 
   8   3   4      135.66      171.55     36.37 o 
   9   3   4     8879.97     8970.88    352.98 o 
  10   3   4       70.21       14.68     41.30 o 
  11   3   4        4.44       -7.21     41.30 o 
  12   3   4        0.07      -32.12     55.07 o 
  13   3   4        4.33       -2.04     43.00 o 
  14   3   4     3641.22     4052.06    307.46 o 
 -13   4   4        0.53       18.36     68.83 o 
 -12   4   4      466.40      591.98    119.31 o 
 -11   4   4      159.32      206.50     78.01 o 
 -10   4   4       97.20        9.18     45.89 o 
  -9   4   4      228.29      257.56     37.56 o 
  -8   4   4      150.47      115.72     27.30 o 
  -7   4   4       96.55       70.30     22.85 o 
  -6   4   4        1.67      -14.49     17.52 o 
  -5   4   4      229.21      233.81     25.43 o 
  -4   4   4     3060.36     2970.76    102.28 o 
  -3   4   4     5448.31     5843.52    180.80 o 
  -2   4   4       35.08       44.80     10.50 o 
  -1   4   4     4590.28     4551.29    138.15 o 
   0   4   4      921.53      896.00     29.00 o 
   1   4   4      164.88      153.03     14.84 o 
   2   4   4      212.97      236.21     18.17 o 
   3   4   4      574.30      551.97     30.83 o 
   4   4   4      206.61      219.12     25.36 o 
   5   4   4      422.89      470.12     30.63 o 
   6   4   4       67.37       49.28     21.92 o 
   7   4   4     1927.72     1778.82     76.39 o 
   8   4   4    50104.70    47875.78   1369.95 o 
   9   4   4      456.22      556.49    103.25 o 
  10   4   4       14.45      -31.10     28.67 o 
  11   4   4     1593.47     1525.58    227.16 o 
  12   4   4        2.64       19.67     44.05 o 
  13   4   4      715.90      959.26     95.90 o 
  14   4   4      133.20      155.79     73.42 o 
 -13   5   4        6.58      -13.77     68.83 o 
 -12   5   4       84.36      110.14     78.01 o 
 -11   5   4       20.75       68.83     64.25 o 
 -10   5   4      186.63       68.83     64.25 o 
  -9   5   4       31.54       12.08     30.70 o 
  -8   5   4        2.87       -6.88     29.20 o 
  -7   5   4     2129.91     2087.81     89.77 o 
  -6   5   4      663.11      745.26     54.73 o 
  -5   5   4      674.05      605.11     39.16 o 
  -4   5   4      661.85      703.52     45.76 o 
  -3   5   4     1273.96     1362.64     80.11 o 
  -2   5   4     1218.91     1351.50     53.07 o 
  -1   5   4      354.80      380.80     24.56 o 
   0   5   4      535.69      531.48     21.91 o 
   1   5   4    18245.75    17849.70    776.29 o 
   2   5   4    15423.30    15333.76    443.80 o 
   3   5   4      154.02      159.94     19.90 o 
   4   5   4      885.49      859.73     43.05 o 
   5   5   4     1521.48     1560.44    185.85 o 
   6   5   4     1277.74     1305.88     75.25 o 
   7   5   4    16230.00    16196.71    481.79 o 
   8   5   4      128.44      132.68     28.90 o 
   9   5   4       63.69       25.60     30.70 o 
  10   5   4     1908.74     1933.59    114.34 o 
  11   5   4       18.36       24.61     35.25 o 
  12   5   4       69.93       23.89     46.30 o 
  13   5   4      995.38      972.87    151.44 o 
  14   5   4       51.92      100.96     96.37 o 
 -13   6   4      168.67      -13.77     78.01 o 
 -12   6   4       11.80       73.42     78.01 o 
 -11   6   4       15.41       27.53     64.25 o 
 -10   6   4       10.39       -9.18     59.66 o 
  -9   6   4      142.17       98.66     42.18 o 
  -8   6   4     1807.81     1834.03    110.18 o 
  -7   6   4      558.59      624.85    103.25 o 
  -6   6   4     1129.72     1021.28     76.20 o 
  -5   6   4      176.48      163.30     25.43 o 
  -4   6   4     1928.00     1967.61     78.26 o 
  -3   6   4       69.37       70.65     17.60 o 
  -2   6   4        0.04        1.55     13.09 o 
  -1   6   4     6474.49     6179.16    191.07 o 
   0   6   4     3845.21     3971.30    110.48 o 
   1   6   4     4153.74     4167.46    112.13 o 
   2   6   4       14.71       17.10     11.26 o 
   3   6   4       73.77       50.58     13.79 o 
   4   6   4     2489.32     2459.91     90.62 o 
   5   6   4      445.45      394.45     40.07 o 
   6   6   4     9346.62     8565.09    581.44 o 
   7   6   4     6994.85     6916.99    319.40 o 
   8   6   4       49.98       13.77     21.20 o 
   9   6   4      827.99      821.13     70.51 o 
  10   6   4      125.47      109.94     38.53 o 
  11   6   4       73.72      119.31     73.42 o 
  12   6   4        1.39        0.00     68.83 o 
  13   6   4       14.68       22.94     78.01 o 
 -12   7   4       20.62       41.30     73.42 o 
 -11   7   4        1.60       32.12     64.25 o 
 -10   7   4      149.63      307.46     91.78 o 
  -9   7   4        0.78      -27.53     35.69 o 
  -8   7   4      288.55      257.17    119.31 o 
  -7   7   4      105.38       51.68     37.21 o 
  -6   7   4      195.71      249.77     46.97 o 
  -5   7   4      894.21      982.01    103.25 o 
  -4   7   4        2.37       30.59     28.67 o 
  -3   7   4       41.42       27.28     17.19 o 
  -2   7   4     7073.01     7304.85    259.79 o 
  -1   7   4        4.81       35.82     17.29 o 
   0   7   4     4759.65     5087.06    162.52 o 
   1   7   4     1493.49     1353.86     46.92 o 
   2   7   4        3.80       -1.15      8.93 o 
   3   7   4     4186.84     4002.97    144.00 o 
   4   7   4       49.56       42.81     17.01 o 
   5   7   4     3171.84     2876.83    108.16 o 
   6   7   4     6249.19     5750.35    190.30 o 
   7   7   4       41.58       44.97     22.85 o 
   8   7   4      868.40      774.78    131.06 o 
   9   7   4       25.18       27.53     50.48 o 
  10   7   4       10.73        9.18     50.48 o 
  11   7   4       55.55       36.71     64.25 o 
  12   7   4      278.78      417.60    110.14 o 
  13   7   4       42.46       87.19     91.78 o 
 -11   8   4       54.85       -4.59     68.83 o 
 -10   8   4       74.53       22.94     68.83 o 
  -9   8   4      219.45      218.41     59.97 o 
  -8   8   4     1353.28     1502.07    111.91 o 
  -7   8   4      277.83      271.44     54.88 o 
  -6   8   4      160.73      155.33     78.01 o 
  -5   8   4     1348.17     1332.44     95.35 o 
  -4   8   4      575.35      564.82     61.40 o 
  -3   8   4       30.97       45.23     33.04 o 
  -2   8   4     1888.66     2160.32     88.16 o 
  -1   8   4     7742.42     7453.79    235.03 o 
   0   8   4     1374.74     1457.64     61.75 o 
   1   8   4       39.61        5.06     12.46 o 
   2   8   4     5607.52     5355.19    248.39 o 
   3   8   4      215.72      177.04     19.84 o 
   4   8   4     2677.20     2561.68     93.02 o 
   5   8   4        2.99       16.17     17.01 o 
   6   8   4      119.64       75.65     22.19 o 
   7   8   4     1487.52     1532.74     97.35 o 
   8   8   4      102.30       80.85     36.71 o 
   9   8   4       11.02      -13.77     45.89 o 
  10   8   4      490.29      527.73    105.55 o 
  11   8   4      309.97      335.00     96.37 o 
  12   8   4        4.85      -36.71     64.25 o 
 -11   9   4       13.51       68.83     82.60 o 
 -10   9   4      171.91      220.27     91.78 o 
  -9   9   4      122.51      176.68     61.65 o 
  -8   9   4       29.44      -18.36     42.18 o 
  -7   9   4      850.34      860.57     87.43 o 
  -6   9   4      955.35      983.54    195.03 o 
  -5   9   4      446.28      487.95     64.66 o 
  -4   9   4      472.60      512.97     63.93 o 
  -3   9   4     1956.37     1907.53    111.63 o 
  -2   9   4      975.96     1000.67     78.27 o 
  -1   9   4       17.40       -8.11     19.31 o 
   0   9   4       10.74      -19.90     16.64 o 
   1   9   4     3320.86     3323.82     98.72 o 
   2   9   4      138.57      105.07     18.38 o 
   3   9   4     2131.32     2120.19     72.13 o 
   4   9   4      470.70      554.62     33.78 o 
   5   9   4      114.25       76.21     25.52 o 
   6   9   4       17.18       29.65     24.31 o 
   7   9   4       29.19       37.63     31.97 o 
   8   9   4       35.57       22.94     45.89 o 
   9   9   4      291.57      307.46     78.01 o 
  10   9   4       55.96       36.71     59.66 o 
  11   9   4        4.52       59.66     68.83 o 
  12   9   4      222.18      224.86     96.37 o 
 -10  10   4      126.12       96.37     82.60 o 
  -9  10   4      107.66      107.84     58.41 o 
  -8  10   4      231.79      224.15     63.21 o 
  -7  10   4        0.75      -51.40     40.46 o 
  -6  10   4       50.19       20.06     43.72 o 
  -5  10   4      396.61      452.84     68.14 o 
  -4  10   4       25.52       69.34     43.72 o 
  -3  10   4      374.61      380.76     58.14 o 
  -2  10   4       84.21       20.32     33.04 o 
  -1  10   4        9.22       -4.11     30.70 o 
   0  10   4      351.88      411.44    110.14 o 
   1  10   4        3.03      -18.84     19.02 o 
   2  10   4     1116.73     1130.90     85.36 o 
   3  10   4       16.97       19.15     19.66 o 
   4  10   4      350.36      394.14     42.31 o 
   5  10   4       33.60       54.04     24.93 o 
   6  10   4       40.69       -5.99     23.55 o 
   7  10   4      927.27     1058.45     67.33 o 
   8  10   4      137.83       79.64     33.62 o 
   9  10   4        6.76        0.00     41.30 o 
  10  10   4      346.84      458.90    100.96 o 
  11  10   4       62.54      142.26     82.60 o 
  -9  11   4        8.83      -75.33     50.22 o 
  -8  11   4       58.69       67.52     68.83 o 
  -7  11   4       89.42      259.02     63.21 o 
  -6  11   4        9.96        2.37     46.97 o 
  -5  11   4        6.20      -14.79     50.48 o 
  -4  11   4      150.52      184.39     53.47 o 
  -3  11   4        6.47      -24.74     41.30 o 
  -2  11   4      193.69      189.14     49.59 o 
  -1  11   4        0.07      -45.20     31.97 o 
   0  11   4       69.80       78.40     37.34 o 
   1  11   4      441.23      357.94     91.78 o 
   2  11   4      191.77       96.84     26.93 o 
   3  11   4       14.59        9.18     21.00 o 
   4  11   4      205.30      217.01     31.13 o 
   5  11   4      150.63      113.59     28.90 o 
   6  11   4      210.78      132.80     34.55 o 
   7  11   4      403.10      483.06     53.24 o 
   8  11   4      173.77      130.77     38.64 o 
   9  11   4     1018.58      971.76     87.43 o 
  10  11   4        0.01      -38.12     78.01 o 
  -8  12   4      121.33      117.02     64.90 o 
  -7  12   4       60.31       90.42     59.97 o 
  -6  12   4       25.15       27.83     50.22 o 
  -5  12   4      133.72      107.84     51.92 o 
  -4  12   4        1.88       27.53     45.43 o 
  -3  12   4       27.27      -27.53     38.94 o 
  -2  12   4      125.74      106.58     50.22 o 
  -1  12   4       82.65      133.08     73.42 o 
   0  12   4      155.05      178.97     82.60 o 
   1  12   4       43.48       18.36     68.83 o 
   2  12   4      183.29      110.14     68.83 o 
   3  12   4      329.06      370.75     38.92 o 
   4  12   4      143.20      130.28     29.58 o 
   5  12   4      726.00      762.99     59.46 o 
   6  12   4      469.51      387.82     49.08 o 
   7  12   4      253.50      272.90     61.15 o 
   8  12   4       69.10       59.77     36.90 o 
   9  12   4        5.04       -6.42     40.46 o 
  -6  13   4        0.78       14.04     73.42 o 
  -5  13   4        2.27      -29.83     48.67 o 
  -4  13   4      287.62      366.91    133.08 o 
  -3  13   4       43.48        9.18     73.42 o 
  -2  13   4       15.66      -18.36     73.42 o 
  -1  13   4       60.89       64.25     78.01 o 
   0  13   4       14.43      -55.07     59.66 o 
   1  13   4      325.28      325.82     96.37 o 
   2  13   4        3.41      -32.12     55.07 o 
   3  13   4       12.49      -55.07     59.66 o 
   4  13   4     1108.40     1757.59    197.33 o 
   5  13   4     2094.27     2451.00    110.73 o 
   6  13   4       46.25       60.01     34.12 o 
   7  13   4      333.60      452.61     53.14 o 
  -4  14   4       11.48      -32.12     68.83 o 
  -3  14   4        8.23       45.89     87.19 o 
  -2  14   4       79.32      137.67     96.37 o 
  -1  14   4      422.35      500.20    128.49 o 
   0  14   4        0.16       91.78     82.60 o 
   1  14   4       67.87       87.19     82.60 o 
   2  14   4        5.50        9.18     68.83 o 
   3  14   4      401.38      454.31    114.72 o 
   4  14   4       31.74       68.83     82.60 o 
   5  14   4       31.48        9.18     78.01 o 
  -1 -14   5       22.04       13.35     51.72 o 
   0 -14   5        0.21       82.60     82.60 o 
   1 -14   5       96.69       50.48     82.60 o 
  -5 -13   5       45.86       49.17     44.05 o 
  -4 -13   5       28.75       22.94     61.95 o 
  -3 -13   5       75.62       35.89     42.38 o 
  -2 -13   5      330.67      349.96     63.66 o 
  -1 -13   5        2.83      -53.92     38.53 o 
   0 -13   5       64.35       84.69     52.88 o 
   1 -13   5        8.69      -36.71     68.83 o 
   2 -13   5      128.91      119.31     82.60 o 
   3 -13   5       84.83       87.19     82.60 o 
   4 -13   5        0.46       50.48     68.83 o 
   5 -13   5       23.22       27.53     78.01 o 
  -7 -12   5      115.73      126.20     41.35 o 
  -6 -12   5      151.22       89.58     38.64 o 
  -5 -12   5       32.35       58.02     40.12 o 
  -4 -12   5       14.27       56.48     38.91 o 
  -3 -12   5      497.55      575.18    107.84 o 
  -2 -12   5        6.45      -31.47     33.96 o 
  -1 -12   5        0.34        2.29     40.71 o 
   0 -12   5     1019.44     1030.38     93.72 o 
   1 -12   5       20.01       68.51     68.83 o 
   2 -12   5       26.96       70.10     46.97 o 
   3 -12   5      110.60       87.19     73.42 o 
   4 -12   5      204.04      293.70     91.78 o 
   5 -12   5        3.31       27.53     68.83 o 
   6 -12   5       92.38       45.89     78.01 o 
  -9 -11   5       40.75       59.36     40.83 o 
  -8 -11   5       28.49       72.11     36.34 o 
  -7 -11   5      177.82      221.27     44.42 o 
  -6 -11   5        2.74        3.00     28.99 o 
  -5 -11   5        4.49      -17.14     25.23 o 
  -4 -11   5       32.14       86.46     39.69 o 
  -3 -11   5       26.00       41.50     41.30 o 
  -2 -11   5      152.54      135.97     41.60 o 
  -1 -11   5     1745.21     1955.05    259.28 o 
   0 -11   5     1184.73     1196.98    222.57 o 
   1 -11   5       18.80       45.52     41.30 o 
   2 -11   5       47.87       31.94     40.46 o 
   3 -11   5       18.86      -23.82     33.96 o 
   4 -11   5       57.85       50.48     64.25 o 
   5 -11   5     1807.63     1688.75    174.38 o 
   6 -11   5      120.46      123.90     73.42 o 
   7 -11   5       57.51       32.12     73.42 o 
   8 -11   5       18.88       13.77     82.60 o 
 -10 -10   5        8.91        1.31     42.49 o 
  -9 -10   5      406.56      452.07     56.59 o 
  -8 -10   5       63.97       72.29     36.33 o 
  -7 -10   5      419.29      462.98     50.92 o 
  -6 -10   5       15.97        3.14     31.71 o 
  -5 -10   5      205.99      236.73     35.85 o 
  -4 -10   5       12.68       -6.95     21.23 o 
  -3 -10   5        1.21        0.72     29.69 o 
  -2 -10   5      586.14      730.73    195.03 o 
  -1 -10   5     2615.38     2584.96    298.28 o 
   0 -10   5      837.30      789.31     72.75 o 
   1 -10   5      270.63      166.60     68.83 o 
   2 -10   5      822.39      897.06    156.03 o 
   3 -10   5       33.22       27.53     38.94 o 
   4 -10   5      589.42      526.66     82.60 o 
   5 -10   5      127.61      201.72     55.12 o 
   6 -10   5       23.55      -10.65     40.46 o 
   7 -10   5      354.34      289.87     63.21 o 
   8 -10   5       11.21       87.19     73.42 o 
   9 -10   5        5.42       22.94     73.42 o 
 -11  -9   5      104.96      184.58     57.33 o 
 -10  -9   5      581.67      814.17     73.15 o 
  -9  -9   5       12.37        2.77     38.80 o 
  -8  -9   5       20.13       95.07     42.49 o 
  -7  -9   5       80.87      115.85     30.91 o 
  -6  -9   5       85.69      125.81     31.69 o 
  -5  -9   5      867.17      864.31     96.97 o 
  -4  -9   5     1219.56     1255.83     72.84 o 
  -3  -9   5      878.12      962.90     75.53 o 
  -2  -9   5     5825.44     5883.61    252.39 o 
  -1  -9   5       73.04        3.57     28.67 o 
   0  -9   5      261.33      328.43     48.36 o 
   1  -9   5      849.14      965.06     79.05 o 
   2  -9   5      892.17      857.23    126.20 o 
   3  -9   5      853.41      885.07     59.77 o 
   4  -9   5      598.42      639.19     53.58 o 
   5  -9   5       85.67       63.67     29.69 o 
   6  -9   5      185.96      246.86     41.10 o 
   7  -9   5      665.44      624.65     59.01 o 
   8  -9   5       29.81       91.78     73.42 o 
   9  -9   5        3.01       41.30     64.25 o 
  10  -9   5       49.20      -64.25     68.83 o 
 -11  -8   5        3.50      -55.82     37.21 o 
 -10  -8   5      197.94      120.46     48.53 o 
  -9  -8   5     1019.73      987.48     92.14 o 
  -8  -8   5       81.26       66.60     31.20 o 
  -7  -8   5       47.60       14.17     24.56 o 
  -6  -8   5      362.22      253.59     35.97 o 
  -5  -8   5      122.94       93.43     26.35 o 
  -4  -8   5     2651.89     2661.73    134.15 o 
  -3  -8   5      709.01      682.81     48.22 o 
  -2  -8   5     1540.57     1340.53     83.76 o 
  -1  -8   5       30.48      -22.94     55.07 o 
   0  -8   5      751.46      719.81     91.78 o 
   1  -8   5      198.98      185.08     59.85 o 
   2  -8   5     1845.38     1742.72     78.83 o 
   3  -8   5     1770.11     1697.63    108.23 o 
   4  -8   5        4.22      -22.06     21.98 o 
   5  -8   5       64.51       47.63     27.01 o 
   6  -8   5       25.48        2.37     28.17 o 
   7  -8   5        1.90       24.04     28.90 o 
   8  -8   5        4.74       -3.59     37.21 o 
   9  -8   5       21.81        0.00     68.83 o 
  10  -8   5        2.24       96.37     82.60 o 
  11  -8   5       86.16       32.12     87.19 o 
 -12  -7   5       93.12      186.53     54.88 o 
 -11  -7   5      953.03     1074.08     99.97 o 
 -10  -7   5       73.21       86.22     46.76 o 
  -9  -7   5      140.56      158.17     38.14 o 
  -8  -7   5      135.98      103.93     30.83 o 
  -7  -7   5      227.03      192.73     40.02 o 
  -6  -7   5      143.23      133.03     28.18 o 
  -5  -7   5     2160.30     2123.81    107.95 o 
  -4  -7   5     5096.86     4920.27    164.53 o 
  -3  -7   5     4658.19     4650.83    153.19 o 
  -2  -7   5       22.54       17.48     14.84 o 
  -1  -7   5       82.87       84.32     39.01 o 
   0  -7   5      188.85      197.45     22.66 o 
   1  -7   5      279.71      322.83     31.38 o 
   2  -7   5      167.28      184.04     28.01 o 
   3  -7   5       64.78       44.36     21.20 o 
   4  -7   5       11.91        8.48     20.86 o 
   5  -7   5      306.80      290.37     36.90 o 
   6  -7   5        2.24       22.23     33.36 o 
   7  -7   5      654.25      634.71     84.71 o 
   8  -7   5        9.02        0.00     33.04 o 
   9  -7   5       77.98       58.98     43.72 o 
  10  -7   5        0.45      -55.44     48.18 o 
  11  -7   5       37.06      -45.89     64.25 o 
  12  -7   5      137.84      156.03     91.78 o 
 -11  -6   5      111.64      256.98     87.19 o 
 -10  -6   5     1122.26     1227.44     80.12 o 
  -9  -6   5       74.71       23.96     28.97 o 
  -8  -6   5        0.12      -19.67     22.59 o 
  -7  -6   5      260.95      264.21     37.56 o 
  -6  -6   5      224.16      198.73     30.83 o 
  -5  -6   5       18.47      -22.94     18.55 o 
  -4  -6   5     2432.59     2432.95     95.00 o 
  -3  -6   5        4.93        0.92     12.24 o 
  -2  -6   5       37.91       36.47     14.48 o 
  -1  -6   5     5490.62     5780.87    179.88 o 
   0  -6   5      112.45      103.84     18.79 o 
   1  -6   5      154.24      165.00     22.85 o 
   2  -6   5     1138.98     1119.61     55.13 o 
   3  -6   5       41.09       30.59     18.55 o 
   4  -6   5       16.14       55.35     40.09 o 
   5  -6   5     1787.26     1869.41     82.99 o 
   6  -6   5     2582.31     2559.98    104.12 o 
   7  -6   5       10.41        5.38     31.18 o 
   8  -6   5      601.02      612.83    135.38 o 
   9  -6   5      186.48      137.49     82.60 o 
  10  -6   5      483.50      532.32     73.79 o 
  11  -6   5      160.62      190.38     59.44 o 
  12  -6   5      171.13       -4.59     82.60 o 
  13  -6   5       36.02       64.25     82.60 o 
 -13  -5   5        9.54       64.25     73.42 o 
 -12  -5   5      771.08      715.88    128.49 o 
 -11  -5   5      287.90      252.39     82.60 o 
 -10  -5   5       12.89       23.54     37.21 o 
  -9  -5   5       93.16       38.46     33.96 o 
  -8  -5   5       87.02       95.17     37.21 o 
  -7  -5   5        9.36       12.46     22.59 o 
  -6  -5   5      149.02      176.51     28.62 o 
  -5  -5   5       45.09       35.45     18.17 o 
  -4  -5   5      335.23      300.85     27.96 o 
  -3  -5   5       61.21       48.44     14.48 o 
  -2  -5   5     8548.75     8951.25    265.59 o 
  -1  -5   5     2068.26     2206.36     99.97 o 
   0  -5   5      779.99      754.16     36.85 o 
   1  -5   5     2560.65     2438.21     87.54 o 
   2  -5   5      124.08      102.68     19.87 o 
   3  -5   5      513.32      579.98     38.52 o 
   4  -5   5     3565.57     3390.08    120.09 o 
   5  -5   5      517.25      496.99     38.80 o 
   6  -5   5       75.72       36.86     20.86 o 
   7  -5   5       10.68       19.49     20.86 o 
   8  -5   5       15.24       17.04     41.30 o 
   9  -5   5       44.82      -21.11     36.71 o 
  10  -5   5      236.03      129.10     48.35 o 
  11  -5   5       46.27       33.71     46.30 o 
  12  -5   5      423.83      455.18     79.45 o 
  13  -5   5       39.96      105.55     91.78 o 
 -13  -4   5      128.49      123.90     82.60 o 
 -12  -4   5       20.04      160.61     73.42 o 
 -11  -4   5      147.40      266.16     82.60 o 
 -10  -4   5     1173.78     1095.88    183.56 o 
  -9  -4   5      464.52      402.36     59.44 o 
  -8  -4   5      236.47      300.86     78.01 o 
  -7  -4   5     1196.05     1078.65     58.00 o 
  -6  -4   5     1452.29     1444.07     85.79 o 
  -5  -4   5     5047.03     4740.33    131.14 o 
  -4  -4   5      698.58      806.05     32.41 o 
  -3  -4   5     8103.07     8410.47    250.82 o 
  -2  -4   5      993.36      874.40     39.81 o 
  -1  -4   5      291.98      262.83     26.32 o 
   0  -4   5      516.82      568.90     28.62 o 
   1  -4   5     1287.01     1324.32     53.69 o 
   2  -4   5       19.87       33.98     13.62 o 
   3  -4   5     8255.54     8059.01    246.31 o 
   4  -4   5    14789.13    16074.72    473.21 o 
   5  -4   5       21.29       32.50     18.17 o 
   6  -4   5     1110.94     1005.68     74.47 o 
   7  -4   5       11.43      -13.45     18.17 o 
   8  -4   5        7.50        9.18     29.20 o 
   9  -4   5      571.82      579.20     67.91 o 
  10  -4   5      330.87      396.01     62.72 o 
  11  -4   5      451.29      364.16     65.99 o 
  12  -4   5        8.42      -31.81     57.36 o 
  13  -4   5        7.36       25.24     51.92 o 
 -14  -3   5       44.55        0.00     82.60 o 
 -13  -3   5        0.80       36.71     68.83 o 
 -12  -3   5      102.08        9.18     59.66 o 
 -11  -3   5      470.20      330.41     78.01 o 
 -10  -3   5       81.84       36.17     27.96 o 
  -9  -3   5     3035.04     3546.43    138.04 o 
  -8  -3   5     7847.68     7685.13    249.21 o 
  -7  -3   5      285.50      377.10     61.84 o 
  -6  -3   5      165.11      133.60     22.66 o 
  -5  -3   5      219.93      293.35     37.78 o 
  -4  -3   5     5512.30     5569.50    147.78 o 
  -3  -3   5     6367.19     6332.22    191.03 o 
  -2  -3   5     1630.04     1787.62     63.80 o 
  -1  -3   5     1020.42     1029.53     40.24 o 
   0  -3   5    12300.21    13045.10    375.83 o 
   1  -3   5       80.30       89.36     16.22 o 
   2  -3   5        2.41        5.24     15.30 o 
   3  -3   5     8754.89     9135.27    272.79 o 
   4  -3   5      648.76      685.13     38.42 o 
   5  -3   5        5.04      -25.76     17.17 o 
   6  -3   5      778.14      714.19     97.75 o 
   7  -3   5       30.17       25.88     19.02 o 
   8  -3   5     4835.25     4857.46    214.16 o 
   9  -3   5     2182.68     2148.95    162.91 o 
  10  -3   5       30.64       24.74     37.21 o 
  11  -3   5       37.66       83.96     43.72 o 
  12  -3   5        0.30      -60.70     40.46 o 
  13  -3   5      298.68      389.12     76.20 o 
  14  -3   5        0.00       11.78     59.97 o 
 -14  -2   5       27.47       -4.59     78.01 o 
 -13  -2   5       51.47      -18.36     59.66 o 
 -12  -2   5        1.11       22.94     59.66 o 
 -11  -2   5       13.67      -46.05     30.70 o 
 -10  -2   5      136.37       45.60     26.13 o 
  -9  -2   5     3987.91     3636.39    138.54 o 
  -8  -2   5      442.77      411.14     41.35 o 
  -7  -2   5     6304.36     6294.93    259.35 o 
  -6  -2   5      914.29     1033.85     58.72 o 
  -5  -2   5      709.42      630.87     39.45 o 
  -4  -2   5      245.30      319.21     30.89 o 
  -3  -2   5    14139.42    14191.40    348.47 o 
  -2  -2   5      468.84      474.96     24.56 o 
  -1  -2   5      995.08     1135.50     40.24 o 
   0  -2   5      104.57      116.04     14.33 o 
   1  -2   5     2466.23     2551.77     82.90 o 
   2  -2   5   284549.31   285512.81   7974.61 o 
   3  -2   5     2519.10     2678.23     90.00 o 
   4  -2   5        0.05        6.44      9.93 o 
   5  -2   5     1319.82     1371.12     56.70 o 
   6  -2   5      177.96      195.90     22.83 o 
   7  -2   5     1924.72     1999.42     95.51 o 
   8  -2   5     1374.36     1300.98     87.61 o 
   9  -2   5      874.06      829.86    204.21 o 
  10  -2   5       21.49       22.94     35.69 o 
  11  -2   5       41.76       31.42     41.81 o 
  12  -2   5       43.18      -20.65     42.18 o 
  13  -2   5       49.93      -20.19     61.95 o 
  14  -2   5        6.11       36.97     56.16 o 
 -14  -1   5        6.56       41.30     78.01 o 
 -13  -1   5      249.39      339.07     66.46 o 
 -12  -1   5       43.31        0.00     42.18 o 
 -11  -1   5       21.56       22.15     37.21 o 
 -10  -1   5       23.85      -17.30     24.31 o 
  -9  -1   5       45.20       52.01     26.49 o 
  -8  -1   5     5824.00     5610.82    190.61 o 
  -7  -1   5       11.32       21.94     18.17 o 
  -6  -1   5      219.09      173.96     36.88 o 
  -5  -1   5    16765.12    16984.93    619.68 o 
  -4  -1   5    54478.26    55644.29   1573.70 o 
  -3  -1   5      115.90      112.77     10.66 o 
  -2  -1   5     1453.08     1396.63     41.42 o 
  -1  -1   5      681.95      679.24     28.14 o 
   0  -1   5      281.17      293.77     15.45 o 
   1  -1   5   127129.73   121051.91   8023.87 o 
   2  -1   5     1838.45     1983.58     66.13 o 
   3  -1   5      168.30      131.25     25.24 o 
   4  -1   5     4897.80     4995.85    193.05 o 
   5  -1   5       21.10       25.87     18.36 o 
   6  -1   5        5.28        0.44     17.41 o 
   7  -1   5     1166.34     1072.72     59.75 o 
   8  -1   5       13.90       39.01     29.20 o 
   9  -1   5        3.87      -20.65     25.96 o 
  10  -1   5        1.73      -22.94     32.45 o 
  11  -1   5      337.81      378.66     63.21 o 
  12  -1   5     1064.17     1059.76    100.96 o 
  13  -1   5       40.28       31.68     75.72 o 
  14  -1   5       13.16       32.12     54.03 o 
 -14   0   5      206.52      201.56     63.21 o 
 -13   0   5       45.80        9.18     48.67 o 
 -12   0   5        2.60       56.81     46.97 o 
 -11   0   5      405.34      729.65    105.55 o 
 -10   0   5      619.27      550.95     51.18 o 
  -9   0   5       82.37       52.66     44.91 o 
  -8   0   5       50.61        3.94     20.86 o 
  -7   0   5     1169.68     1223.42     60.82 o 
  -6   0   5    17682.84    17970.88    527.79 o 
  -5   0   5    30730.77    30510.40    875.56 o 
  -4   0   5     1928.11     2080.58     85.03 o 
  -3   0   5      321.37      287.62     25.61 o 
  -2   0   5    28319.91    28122.09    782.96 o 
  -1   0   5        3.04        6.56      3.16 o 
   0   0   5     5153.21     5317.23    194.61 o 
   1   0   5    13431.58    13734.43    391.90 o 
   2   0   5      978.47     1082.13     50.22 o 
   3   0   5     1846.49     1934.06    100.96 o 
   4   0   5      466.91      405.71     32.45 o 
   5   0   5      349.67      353.04     73.42 o 
   6   0   5     9729.28     9012.37    340.53 o 
   7   0   5       22.69        8.33     17.51 o 
   8   0   5        1.00      -13.77     22.71 o 
   9   0   5      182.82      196.39     42.18 o 
  10   0   5       66.74       46.31     35.25 o 
  11   0   5      262.45      262.36     71.13 o 
  12   0   5      111.32       49.05     46.30 o 
  13   0   5       57.09       99.18     49.59 o 
  14   0   5      178.56      124.40     59.97 o 
 -14   1   5       56.57       68.83     78.01 o 
 -13   1   5       19.81       96.37     73.42 o 
 -12   1   5     1706.60     2356.10    142.78 o 
 -11   1   5       88.16       18.16     37.21 o 
 -10   1   5       35.54       41.44     27.30 o 
  -9   1   5       45.52       47.47     24.64 o 
  -8   1   5      685.04      570.36     63.05 o 
  -7   1   5     1529.48     1548.33     71.44 o 
  -6   1   5     3937.62     3888.46    165.40 o 
  -5   1   5      756.64      748.05     53.47 o 
  -4   1   5      912.30      983.77     43.77 o 
  -3   1   5     4570.99     4909.53    151.66 o 
  -2   1   5     1859.16     1782.91     49.19 o 
  -1   1   5     4920.73     5887.45    212.08 o 
   0   1   5    18991.29    19913.94    938.45 o 
   1   1   5    65890.34    64617.82   2207.22 o 
   2   1   5     1856.86     1794.26     74.42 o 
   3   1   5      956.97      916.71     46.97 o 
   4   1   5        0.81       10.49     11.01 o 
   5   1   5     8453.49     8342.81    311.31 o 
   6   1   5      253.75      251.68     21.39 o 
   7   1   5        5.84       -9.18     13.36 o 
   8   1   5      143.68      114.48     30.70 o 
   9   1   5      156.91      147.16     38.94 o 
  10   1   5       50.52       26.70     35.25 o 
  11   1   5      529.16      514.79     69.71 o 
  12   1   5       23.81      -43.10     37.21 o 
  13   1   5       14.06      -47.25     43.72 o 
  14   1   5        8.18      -14.48     51.62 o 
 -14   2   5      117.05       -9.18     78.01 o 
 -13   2   5       39.01       50.48     73.42 o 
 -12   2   5      281.94      403.83    100.96 o 
 -11   2   5      198.17      199.46     71.13 o 
 -10   2   5      479.11      424.93     45.58 o 
  -9   2   5       31.28        6.92     20.86 o 
  -8   2   5      292.51      373.20    121.61 o 
  -7   2   5     9061.43     8269.48    403.43 o 
  -6   2   5     2024.44     2104.50     82.90 o 
  -5   2   5       27.99       35.18     13.25 o 
  -4   2   5     3732.49     3560.54    143.98 o 
  -3   2   5      418.47      423.05     24.31 o 
  -2   2   5     2109.71     2071.45     87.43 o 
  -1   2   5        7.78        0.00      6.49 o 
   0   2   5    38657.74    41105.76   1412.15 o 
   1   2   5     1917.10     1804.57     60.01 o 
   2   2   5    19739.43    19527.77    555.29 o 
   3   2   5      808.83      813.57     34.24 o 
   4   2   5     8814.71     8776.63    259.46 o 
   5   2   5     1120.01     1196.54     48.52 o 
   6   2   5    11404.08    11619.65    347.76 o 
   7   2   5      122.62       93.46     27.44 o 
   8   2   5      147.35      148.09     31.97 o 
   9   2   5      619.34      629.97     62.72 o 
  10   2   5     5452.81     5001.25    223.62 o 
  11   2   5      188.44      119.15     42.38 o 
  12   2   5       72.93        1.65     73.42 o 
  13   2   5      446.52      450.64    100.96 o 
  14   2   5       15.18        2.16     52.63 o 
 -13   3   5      860.20      826.02    142.26 o 
 -12   3   5       67.06      156.03     78.01 o 
 -11   3   5       10.84      -59.66     45.89 o 
 -10   3   5      474.84      343.44     54.26 o 
  -9   3   5       25.35       15.21     23.55 o 
  -8   3   5      638.99      577.21     44.42 o 
  -7   3   5      203.10      197.56     28.17 o 
  -6   3   5        6.81        8.60     14.85 o 
  -5   3   5    18697.04    19006.92    554.40 o 
  -4   3   5       16.52        5.66      9.93 o 
  -3   3   5      115.99      120.18     13.79 o 
  -2   3   5    10637.77    10225.76    369.54 o 
  -1   3   5     1244.77     1022.61     51.62 o 
   0   3   5    11572.55    11622.65    410.01 o 
   1   3   5     2507.74     2810.80     90.00 o 
   2   3   5     4837.61     4130.88    312.41 o 
   3   3   5     2000.85     1854.73     67.09 o 
   4   3   5      113.20      138.45     16.65 o 
   5   3   5      569.62      544.21     38.50 o 
   6   3   5      332.52      535.15     57.99 o 
   7   3   5     2159.24     2142.09     83.15 o 
   8   3   5       26.54       27.26     27.44 o 
   9   3   5      383.25      509.40     58.14 o 
  10   3   5      136.08      154.03     82.60 o 
  11   3   5       16.51      -41.52     31.27 o 
  12   3   5      149.00      118.28     49.59 o 
  13   3   5        0.10       28.80     46.30 o 
  14   3   5     1087.08     1288.39    263.87 o 
 -13   4   5       31.16       55.07     87.19 o 
 -12   4   5       12.59       78.01     68.83 o 
 -11   4   5      573.77      573.62    110.14 o 
 -10   4   5      132.23      122.03     59.66 o 
  -9   4   5      912.37      802.52    105.55 o 
  -8   4   5       55.77       61.40     24.64 o 
  -7   4   5      109.83       87.05     25.93 o 
  -6   4   5     4459.38     4534.66    153.49 o 
  -5   4   5      250.94      274.88     38.83 o 
  -4   4   5      717.97      696.17     37.11 o 
  -3   4   5     3042.81     3151.54    105.38 o 
  -2   4   5     5954.02     5749.62    218.58 o 
  -1   4   5      372.73      403.01     31.97 o 
   0   4   5      326.41      343.76     19.75 o 
   1   4   5    17191.79    17023.93    487.14 o 
   2   4   5      560.37      564.27     28.90 o 
   3   4   5     1018.52     1115.04     65.96 o 
   4   4   5      296.51      214.80     26.83 o 
   5   4   5       14.02        3.53     12.16 o 
   6   4   5      706.59      634.20     39.26 o 
   7   4   5       14.79        2.50     17.20 o 
   8   4   5    20722.55    20681.92    745.57 o 
   9   4   5     4004.61     3683.89    190.44 o 
  10   4   5       17.95        0.46     31.97 o 
  11   4   5      116.17       50.48     39.69 o 
  12   4   5       45.27       14.79     43.00 o 
  13   4   5      371.45      292.03     63.66 o 
  14   4   5      189.91      269.22     69.26 o 
 -13   5   5        1.89       64.25     78.01 o 
 -12   5   5        8.37       91.78     73.42 o 
 -11   5   5        9.68       55.07     64.25 o 
 -10   5   5      105.85       91.78     42.18 o 
  -9   5   5       12.40        6.88     32.45 o 
  -8   5   5       28.09       -4.86     27.44 o 
  -7   5   5        3.12        2.29     25.96 o 
  -6   5   5        5.98      -24.98     16.65 o 
  -5   5   5        8.93       -2.44     15.45 o 
  -4   5   5        1.15        6.08     15.87 o 
  -3   5   5       32.78       18.79     17.20 o 
  -2   5   5      255.58      232.25     29.86 o 
  -1   5   5      681.39      660.61     31.78 o 
   0   5   5    10896.76    11403.87    281.31 o 
   1   5   5     1602.09     1619.08     60.19 o 
   2   5   5    20631.45    20729.66    595.62 o 
   3   5   5     3036.64     2750.99     95.09 o 
   4   5   5      415.31      452.10     31.57 o 
   5   5   5       11.95       -6.75     13.98 o 
   6   5   5      382.38      367.43     32.61 o 
   7   5   5    17716.37    17214.22    510.10 o 
   8   5   5     1753.16     1807.27    190.44 o 
   9   5   5       83.74       70.63     55.07 o 
  10   5   5      738.08      762.81     71.67 o 
  11   5   5       80.28       67.25     40.71 o 
  12   5   5        6.83        5.61     43.00 o 
  13   5   5      378.52      318.73    158.32 o 
  14   5   5      366.67      536.91    133.08 o 
 -12   6   5       17.73      -45.89     59.66 o 
 -11   6   5      138.90      105.55     73.42 o 
 -10   6   5        8.80      -21.15     39.01 o 
  -9   6   5       45.57       10.01     35.25 o 
  -8   6   5      125.01      124.82     40.46 o 
  -7   6   5     1516.03     1543.86    128.49 o 
  -6   6   5     1746.82     1687.13    100.59 o 
  -5   6   5     1315.41     1328.15    107.84 o 
  -4   6   5     2872.94     3049.72    108.43 o 
  -3   6   5     5000.19     5327.38    170.68 o 
  -2   6   5     3223.24     3462.36    153.06 o 
  -1   6   5      943.82      938.66     44.10 o 
   0   6   5     5792.60     6021.11    156.28 o 
   1   6   5    16491.36    16854.55    414.18 o 
   2   6   5     1530.38     1493.61     58.44 o 
   3   6   5      133.90      146.51     18.89 o 
   4   6   5    19177.28    18121.90    528.54 o 
   5   6   5     2384.70     2155.67    157.11 o 
   6   6   5      638.71      518.59    135.38 o 
   7   6   5     1704.93     1606.33     74.85 o 
   8   6   5       35.61       54.15     24.11 o 
   9   6   5     2093.97     2072.53    114.34 o 
  10   6   5       24.76       39.99     33.96 o 
  11   6   5       51.58      107.38     48.18 o 
  12   6   5       10.48      -32.12     64.25 o 
  13   6   5      242.13      394.65    114.72 o 
 -12   7   5       26.50       82.60     82.60 o 
 -11   7   5       37.21      -22.94     68.83 o 
 -10   7   5      481.52      371.71     96.37 o 
  -9   7   5       10.38      -30.59     38.53 o 
  -8   7   5      778.70     1013.05     89.19 o 
  -7   7   5       30.99       25.24     35.69 o 
  -6   7   5       32.88        6.88     29.20 o 
  -5   7   5     2980.61     3115.52    150.86 o 
  -4   7   5      583.91      661.46     59.44 o 
  -3   7   5     1364.26     1539.90     82.81 o 
  -2   7   5     4981.23     5241.97    170.46 o 
  -1   7   5    14396.52    14131.00    416.13 o 
   0   7   5     1202.46     1268.61     45.04 o 
   1   7   5      417.27      433.47     33.12 o 
   2   7   5       16.30        8.66      8.31 o 
   3   7   5      218.67      200.15     24.56 o 
   4   7   5       27.56       27.32     16.64 o 
   5   7   5     1925.35     2037.67     83.43 o 
   6   7   5     5281.75     4930.21    252.72 o 
   7   7   5      872.74      778.86     61.95 o 
   8   7   5       25.42       23.14     27.09 o 
   9   7   5       87.62        4.82     31.97 o 
  10   7   5      109.12       96.37     64.25 o 
  11   7   5      200.23      247.81     87.19 o 
  12   7   5        1.78      -13.77     68.83 o 
  13   7   5        0.13      -59.66     73.42 o 
 -11   8   5      494.75      399.24    114.72 o 
 -10   8   5       99.52        9.18     64.25 o 
  -9   8   5       17.68       43.92     45.08 o 
  -8   8   5     2039.57     2069.49    129.80 o 
  -7   8   5      980.81      953.61     87.43 o 
  -6   8   5      101.91      142.26     48.18 o 
  -5   8   5      615.32      595.01     67.91 o 
  -4   8   5      162.09      195.61     43.72 o 
  -3   8   5     1806.37     1912.01    107.80 o 
  -2   8   5       32.92       77.58     59.66 o 
  -1   8   5       65.21       72.62     25.07 o 
   0   8   5     1251.35     1209.48     71.99 o 
   1   8   5        2.36      -10.71     11.37 o 
   2   8   5       22.94       21.82     21.20 o 
   3   8   5      332.87      309.81     24.28 o 
   4   8   5      240.45      229.12     34.74 o 
   5   8   5      305.35      319.36     31.65 o 
   6   8   5       37.04       49.95     44.22 o 
   7   8   5        0.95      -17.12     28.91 o 
   8   8   5       58.50       20.29     30.70 o 
   9   8   5      195.69      119.31     59.66 o 
  10   8   5        1.54       68.83     64.25 o 
  11   8   5       43.90      -32.12     59.66 o 
  12   8   5      274.05      206.50     91.78 o 
 -11   9   5       14.86       18.36     82.60 o 
 -10   9   5       13.05      -41.30     73.42 o 
  -9   9   5      806.21      915.91     97.19 o 
  -8   9   5      184.52      138.82    110.14 o 
  -7   9   5       78.35       16.06     45.43 o 
  -6   9   5     1530.74     1625.01    199.62 o 
  -5   9   5      229.31      147.48     46.97 o 
  -4   9   5       77.51       43.60     43.60 o 
  -3   9   5      907.82      874.70     76.07 o 
  -2   9   5      179.25      206.45     68.83 o 
  -1   9   5      304.61      233.45    103.25 o 
   0   9   5      236.37      261.67     29.31 o 
   1   9   5       21.05       16.06     15.02 o 
   2   9   5       45.65       18.14     12.58 o 
   3   9   5     1888.59     1863.53     74.18 o 
   4   9   5      205.00      193.41     22.52 o 
   5   9   5        3.36      -16.98     15.44 o 
   6   9   5      980.65      932.36     75.79 o 
   7   9   5       81.87      110.14     38.94 o 
   8   9   5        0.95       -6.65     31.97 o 
   9   9   5      128.68      128.49     59.66 o 
  10   9   5       70.18       -4.59     55.07 o 
  11   9   5      648.10      619.51    119.31 o 
  12   9   5        5.80      -18.36     73.42 o 
 -10  10   5       98.22      178.97     96.37 o 
  -9  10   5      202.13      286.50    158.32 o 
  -8  10   5       48.68       48.18     51.92 o 
  -7  10   5      422.08      361.13     69.26 o 
  -6  10   5      155.49      202.06     53.47 o 
  -5  10   5      133.12      149.14     48.67 o 
  -4  10   5      114.30       93.82     43.00 o 
  -3  10   5      348.08      400.91     59.44 o 
  -2  10   5       43.48       -8.30     31.27 o 
  -1  10   5        4.02       64.25     50.48 o 
   0  10   5      528.05      575.63     60.27 o 
   1  10   5       48.25       43.78     23.03 o 
   2  10   5        4.62       24.20     21.86 o 
   3  10   5      289.46      296.90     27.30 o 
   4  10   5      293.75      362.58     36.85 o 
   5  10   5      193.22      173.70     32.10 o 
   6  10   5        1.11      -28.02     21.39 o 
   7  10   5      789.19      787.96     57.95 o 
   8  10   5        4.01      -50.93     33.96 o 
   9  10   5       83.17       87.19     64.25 o 
  10  10   5        9.46       78.01     73.42 o 
  11  10   5       22.66      -22.94     64.25 o 
  -9  11   5       12.37       16.06     58.41 o 
  -8  11   5       30.51      -45.89     48.67 o 
  -7  11   5      181.93      191.05     60.64 o 
  -6  11   5        0.28       -7.65     43.72 o 
  -5  11   5        1.22       32.12     43.72 o 
  -4  11   5      123.96      150.86     51.62 o 
  -3  11   5       38.36        8.26     50.48 o 
  -2  11   5      676.08      749.62     77.10 o 
  -1  11   5      384.80      370.90     58.40 o 
   0  11   5       57.85      112.25     40.71 o 
   1  11   5     2863.21     2796.33    143.34 o 
   2  11   5       49.53       -4.59     50.48 o 
   3  11   5        2.54       -1.78     21.00 o 
   4  11   5       78.47       90.42     26.59 o 
   5  11   5       10.34        2.75     23.03 o 
   6  11   5      951.46      923.26     74.43 o 
   7  11   5     1173.74     1156.87     75.35 o 
   8  11   5      118.06       62.97     52.22 o 
   9  11   5     1034.58     1200.81     92.44 o 
  10  11   5      174.04      222.11     56.16 o 
  -8  12   5      447.56      513.03     94.07 o 
  -7  12   5       64.12      129.58     98.66 o 
  -6  12   5        1.87       22.94     48.67 o 
  -5  12   5      224.78      164.29     56.72 o 
  -4  12   5        5.87        4.59     42.18 o 
  -3  12   5       52.17       50.48     45.43 o 
  -2  12   5      142.38      157.00     53.47 o 
  -1  12   5      160.12      111.67     48.35 o 
   0  12   5        9.15       96.37     73.42 o 
   1  12   5      360.95      491.02    110.14 o 
   2  12   5       30.69      -18.36     68.83 o 
   3  12   5      368.99      390.06    100.96 o 
   4  12   5       25.57        8.84     23.59 o 
   5  12   5       89.01       46.77     53.88 o 
   6  12   5       66.69       67.26     36.85 o 
   7  12   5      123.32      132.34     36.85 o 
   8  12   5      403.20      372.42     48.69 o 
   9  12   5        6.27       36.01     41.81 o 
  -6  13   5       43.16       36.71     55.16 o 
  -5  13   5       18.62       31.29     53.47 o 
  -4  13   5       60.56      -32.12     45.43 o 
  -3  13   5      301.22      234.04     87.19 o 
  -2  13   5       79.60       55.07     73.42 o 
  -1  13   5       87.10      142.26     82.60 o 
   0  13   5       71.00      -22.94     68.83 o 
   1  13   5       95.03       73.42     78.01 o 
   2  13   5      141.53       41.30     73.42 o 
   3  13   5       32.64       22.94     64.25 o 
   4  13   5       37.79       96.37     82.60 o 
   5  13   5     3939.66     4497.22    330.41 o 
   6  13   5      102.52       67.85     33.89 o 
   7  13   5        8.05        1.49     32.10 o 
  -4  14   5      179.84      192.74    100.96 o 
  -3  14   5       23.61       55.07     87.19 o 
  -2  14   5      361.71      316.64    114.72 o 
  -1  14   5      809.18     1463.89    197.33 o 
   0  14   5        1.21       -9.18     68.83 o 
   1  14   5        3.54       -4.59     68.83 o 
   2  14   5        7.68      -50.48     68.83 o 
   3  14   5       37.00       64.25     78.01 o 
   4  14   5     1422.67     1844.78    211.09 o 
   5  14   5       61.07       59.66     78.01 o 
  -5 -13   6       47.70       45.89     57.36 o 
  -4 -13   6        0.76      -13.77     38.18 o 
  -3 -13   6        4.19      -41.30     37.34 o 
  -2 -13   6       37.41       32.78     42.38 o 
  -1 -13   6        2.06      -14.47     41.81 o 
   0 -13   6        1.95       22.49     47.39 o 
   1 -13   6      176.43      162.91     66.54 o 
   2 -13   6      155.78      105.55     78.01 o 
   3 -13   6        5.79       73.42     73.42 o 
   4 -13   6       20.99      -68.83     68.83 o 
  -7 -12   6      263.91      287.71     49.11 o 
  -6 -12   6       87.76       54.00     37.03 o 
  -5 -12   6       92.17       65.23     42.38 o 
  -4 -12   6        0.61      -30.16     33.04 o 
  -3 -12   6       15.30        1.53     37.34 o 
  -2 -12   6       19.29       29.83     37.34 o 
  -1 -12   6       10.63       47.42     43.00 o 
   0 -12   6        0.73       74.06     48.18 o 
   1 -12   6      211.02      222.75     59.97 o 
   2 -12   6      238.45      145.37     50.22 o 
   3 -12   6      253.25      269.17     62.72 o 
   4 -12   6      272.27      289.11     87.19 o 
   5 -12   6       27.96      -55.07     64.25 o 
   6 -12   6      112.13       32.12     78.01 o 
  -8 -11   6      360.86      412.60     54.82 o 
  -7 -11   6      309.62      358.01     81.11 o 
  -6 -11   6      178.47      234.03     51.92 o 
  -5 -11   6       13.90        4.08     28.51 o 
  -4 -11   6       63.09       41.10     34.74 o 
  -3 -11   6      118.69      120.02     40.71 o 
  -2 -11   6     1151.28     1382.56    130.79 o 
  -1 -11   6      105.49      175.30    142.26 o 
   0 -11   6      139.51      162.53     89.49 o 
   1 -11   6        3.70       17.36     37.21 o 
   2 -11   6       64.56       19.82     64.25 o 
   3 -11   6      192.69      178.93     59.66 o 
   4 -11   6      201.68      178.55     52.88 o 
   5 -11   6      495.36      578.21    110.14 o 
   6 -11   6      500.54      614.93    114.72 o 
   8 -11   6       38.78      -41.30     78.01 o 
  -9 -10   6       80.99      156.94     43.77 o 
  -8 -10   6      320.88      364.95     50.86 o 
  -7 -10   6      228.17      242.76     48.78 o 
  -6 -10   6        0.80      -17.36     39.79 o 
  -5 -10   6       71.54       95.88     27.70 o 
  -4 -10   6      292.90      505.06     55.23 o 
  -3 -10   6      567.77      545.79     87.19 o 
  -2 -10   6      576.39      558.73     60.27 o 
  -1 -10   6      326.70      441.69     96.37 o 
   0 -10   6     1338.57     1368.49     95.90 o 
   1 -10   6       28.50       24.34     37.21 o 
   2 -10   6      133.72      167.42     46.30 o 
   3 -10   6        2.94      -62.41     59.66 o 
   4 -10   6      643.25      658.92     73.79 o 
   5 -10   6     1076.14     1199.60     96.37 o 
   6 -10   6       81.24      134.46     41.86 o 
   7 -10   6        5.68       36.71     68.83 o 
   8 -10   6      124.88      256.98     96.37 o 
   9 -10   6       11.58       59.66     87.19 o 
 -10  -9   6      248.69      196.78     47.69 o 
  -9  -9   6     1135.58     1248.06    131.99 o 
  -8  -9   6      102.67      191.56     42.23 o 
  -7  -9   6       57.69       15.13     36.02 o 
  -6  -9   6      715.57      673.89     51.86 o 
  -5  -9   6       30.53       36.53     23.34 o 
  -4  -9   6       24.62       -6.64     23.31 o 
  -3  -9   6      147.23      228.26     59.66 o 
  -2  -9   6     3783.91     3922.81    318.94 o 
  -1  -9   6      982.22     1010.52    128.49 o 
   0  -9   6      116.85      103.55     37.21 o 
   1  -9   6      140.75      127.15     38.53 o 
   2  -9   6      484.11      453.93     84.90 o 
   3  -9   6      233.78      269.08     50.22 o 
   4  -9   6        0.04      -38.91     25.94 o 
   5  -9   6      219.68      233.48     40.38 o 
   6  -9   6        4.57      -13.32     28.17 o 
   7  -9   6       17.49       16.15     39.69 o 
   8  -9   6        2.42      -82.60     59.66 o 
   9  -9   6        3.55       13.77     73.42 o 
  10  -9   6       48.90       78.01     87.19 o 
 -11  -8   6        6.86      -26.25     35.44 o 
 -10  -8   6      246.73      312.58     56.35 o 
  -9  -8   6      193.07      243.30     51.93 o 
  -8  -8   6      381.06      344.80     67.21 o 
  -7  -8   6      179.67      141.81     33.05 o 
  -6  -8   6      277.31      315.48     38.64 o 
  -5  -8   6      171.71      154.15     40.46 o 
  -4  -8   6     6074.78     5723.11    189.86 o 
  -3  -8   6      253.27      237.73     32.73 o 
  -2  -8   6      145.34      113.47     35.25 o 
  -1  -8   6        5.24      -19.27     50.48 o 
   0  -8   6       40.60       73.93     28.67 o 
   1  -8   6     2015.13     2115.37    142.26 o 
   2  -8   6     1430.28     1685.90     92.61 o 
   3  -8   6      688.14      630.46     48.25 o 
   4  -8   6      906.85      840.39     58.17 o 
   5  -8   6        1.93        5.06     24.64 o 
   6  -8   6       57.63       66.31     29.51 o 
   7  -8   6      517.56      563.64     53.83 o 
   8  -8   6       82.15      116.04     55.07 o 
   9  -8   6        0.56      -28.27     40.46 o 
  10  -8   6       10.49       41.30     78.01 o 
  11  -8   6       18.09       55.07     73.42 o 
 -12  -7   6        2.40        3.96     46.97 o 
 -11  -7   6      123.89      105.88     46.62 o 
 -10  -7   6     4175.06     4541.96    180.04 o 
  -9  -7   6       20.91       49.46     33.77 o 
  -8  -7   6       11.09      -11.75     22.85 o 
  -7  -7   6       11.63       -7.38     29.63 o 
  -6  -7   6      122.42      174.97     43.40 o 
  -5  -7   6     2952.14     2969.42    117.98 o 
  -4  -7   6     3764.04     3839.20    134.97 o 
  -3  -7   6      661.96      611.36     41.35 o 
  -2  -7   6       22.90      -16.83     18.67 o 
  -1  -7   6       23.60        8.47     22.94 o 
   0  -7   6      331.80      343.42     28.99 o 
   1  -7   6      281.86      196.21     26.23 o 
   2  -7   6      139.11      163.12     27.01 o 
   3  -7   6      361.74      392.80     59.05 o 
   4  -7   6       96.30       85.39     25.52 o 
   5  -7   6     1786.88     1904.30    164.38 o 
   6  -7   6      753.26      701.40     53.83 o 
   7  -7   6      211.14      162.81     36.26 o 
   8  -7   6        9.50       -7.65     64.25 o 
   9  -7   6      141.09      229.05     64.25 o 
  10  -7   6        2.18       17.34     43.72 o 
  11  -7   6        0.27       78.01     73.42 o 
  12  -7   6      107.52      201.92     91.78 o 
 -12  -6   6       23.77       -6.80     46.30 o 
 -11  -6   6     3310.16     3737.19    158.22 o 
 -10  -6   6      287.84      169.41     69.32 o 
  -9  -6   6      164.75      182.12     36.90 o 
  -8  -6   6      968.67      864.61     61.71 o 
  -7  -6   6        5.80      -14.56     23.55 o 
  -6  -6   6       14.50        1.07     21.39 o 
  -5  -6   6     1607.72     1425.40     68.22 o 
  -4  -6   6     2803.02     2879.04    106.06 o 
  -3  -6   6      307.70      300.67     27.60 o 
  -2  -6   6      280.03      281.98     26.59 o 
  -1  -6   6     4214.43     4506.73    143.11 o 
   0  -6   6     5377.40     5325.94    169.62 o 
   1  -6   6      290.23      286.85     28.18 o 
   2  -6   6        0.24       18.36     16.14 o 
   3  -6   6     1833.47     1668.05     72.39 o 
   4  -6   6        0.70      -23.17     16.65 o 
   5  -6   6       11.52       35.79     22.85 o 
   6  -6   6     4134.42     4340.49    269.16 o 
   7  -6   6      177.17      192.22     35.82 o 
   8  -6   6     1621.47     1716.10    146.85 o 
   9  -6   6        6.20        9.18     38.94 o 
  10  -6   6       50.42       47.63     46.30 o 
  11  -6   6      508.42      583.21     80.93 o 
  12  -6   6        0.06      119.31     91.78 o 
 -13  -5   6        8.20      -50.48     64.25 o 
 -12  -5   6       19.49       22.94     68.83 o 
 -11  -5   6       39.34       18.36     59.66 o 
 -10  -5   6       64.11       71.22     40.46 o 
  -9  -5   6      672.61      519.42     51.22 o 
  -8  -5   6       41.44       69.01     29.51 o 
  -7  -5   6      363.84      394.10     39.81 o 
  -6  -5   6     4642.13     4478.43    154.51 o 
  -5  -5   6      870.64      855.28     49.45 o 
  -4  -5   6       74.34      109.91     20.19 o 
  -3  -5   6       16.32       14.26     12.71 o 
  -2  -5   6     5461.91     5520.14    171.19 o 
  -1  -5   6     2895.94     2771.38    120.88 o 
   0  -5   6     1626.82     1773.11     65.86 o 
   1  -5   6     2447.80     2525.65     90.62 o 
   2  -5   6     4721.53     4656.59    152.49 o 
   3  -5   6      264.16      248.90     26.49 o 
   4  -5   6      531.36      517.81     37.92 o 
   5  -5   6    10665.21    10376.45    318.77 o 
   6  -5   6      189.40      221.82     29.51 o 
   7  -5   6       58.84       41.57     24.81 o 
   8  -5   6        4.94        0.72     29.69 o 
   9  -5   6       20.23        8.58     34.74 o 
  10  -5   6     2473.71     2819.64    160.40 o 
  11  -5   6        0.77       55.07     46.30 o 
  12  -5   6        4.13       17.74     48.35 o 
  13  -5   6       19.89       43.60     55.16 o 
 -13  -4   6        2.04      -82.60     55.07 o 
 -12  -4   6       36.94       87.19     68.83 o 
 -11  -4   6      117.05      178.97     64.25 o 
 -10  -4   6      126.05      111.50     43.72 o 
  -9  -4   6       79.65       64.65     36.37 o 
  -8  -4   6     1350.71     1196.95    114.72 o 
  -7  -4   6     3973.49     4125.51    270.75 o 
  -6  -4   6      761.40      763.88     38.90 o 
  -5  -4   6     5759.05     5345.73    145.87 o 
  -4  -4   6      388.43      418.30     21.93 o 
  -3  -4   6      168.47      218.93     28.44 o 
  -2  -4   6       42.83       30.24     15.59 o 
  -1  -4   6     5462.36     5493.19    213.87 o 
   0  -4   6      754.79      768.16     34.92 o 
   1  -4   6      720.33      607.08     43.72 o 
   2  -4   6      215.40      189.50     21.98 o 
   3  -4   6     5878.31     6014.44    189.79 o 
   4  -4   6   108430.99   110334.92   3105.60 o 
   5  -4   6      333.45      333.22     33.95 o 
   6  -4   6       23.00       11.68     17.90 o 
   7  -4   6      618.97      648.11     44.39 o 
   8  -4   6        5.47      -26.18     27.44 o 
   9  -4   6      427.19      402.62     59.97 o 
  10  -4   6       18.62       88.55     43.72 o 
  11  -4   6      170.94      183.41     82.60 o 
  12  -4   6        0.92        2.38     43.72 o 
  13  -4   6        9.50      -66.54     51.92 o 
 -13  -3   6        1.76       45.89     68.83 o 
 -12  -3   6        3.02       22.94     55.07 o 
 -11  -3   6      550.46      702.12    105.55 o 
 -10  -3   6      447.15      411.56     66.54 o 
  -9  -3   6      340.05      341.18     41.10 o 
  -8  -3   6     2266.92     2269.55    162.86 o 
  -7  -3   6     1259.35     1382.32     73.31 o 
  -6  -3   6     4871.40     4861.91    170.33 o 
  -5  -3   6        2.39       -7.29     10.74 o 
  -4  -3   6     1013.62     1121.17     40.93 o 
  -3  -3   6    18753.20    19293.82    547.73 o 
  -2  -3   6     8159.43     8408.34    245.50 o 
  -1  -3   6      361.62      370.52     29.69 o 
   0  -3   6     3329.54     3428.52    108.05 o 
   1  -3   6      146.91      164.96     17.52 o 
   2  -3   6      178.65      143.59     22.71 o 
   3  -3   6    14492.98    15292.74    445.76 o 
   4  -3   6     1817.92     1849.87     72.29 o 
   5  -3   6      143.44      139.24     45.80 o 
   6  -3   6     2146.49     2172.39     83.70 o 
   7  -3   6      143.19      110.14     32.45 o 
   8  -3   6      859.18      820.20    126.20 o 
   9  -3   6     2178.83     2103.87    121.65 o 
  10  -3   6      157.46      139.73     68.83 o 
  11  -3   6       84.80      133.08     48.67 o 
  12  -3   6       14.51      -60.70     40.46 o 
  13  -3   6       86.41       39.99     56.72 o 
  14  -3   6      173.42      269.83    103.25 o 
 -14  -2   6       29.99      -18.36     68.83 o 
 -13  -2   6        5.25       41.30     68.83 o 
 -12  -2   6      345.78      243.22     82.60 o 
 -11  -2   6      199.40      206.05     46.97 o 
 -10  -2   6        9.80        8.75     27.30 o 
  -9  -2   6     3812.08     3716.02    140.99 o 
  -8  -2   6       33.73       42.90     24.56 o 
  -7  -2   6      100.95      138.62     27.96 o 
  -6  -2   6      627.23      705.35     44.05 o 
  -5  -2   6     2881.61     2846.24    101.13 o 
  -4  -2   6    17527.36    18362.58    451.47 o 
  -3  -2   6     4656.62     4701.61    123.88 o 
  -2  -2   6     1884.02     1896.40     63.80 o 
  -1  -2   6       17.80       12.85      7.64 o 
   0  -2   6     4892.71     5125.70    153.34 o 
   1  -2   6       48.30       79.62     12.16 o 
   2  -2   6    86717.95    89372.34   2508.74 o 
   3  -2   6    18965.79    19044.85    548.27 o 
   4  -2   6       60.34       20.96     12.71 o 
   5  -2   6      150.10      162.88     19.44 o 
   6  -2   6     1426.47     1319.02     57.26 o 
   7  -2   6      464.86      338.06     45.43 o 
   8  -2   6      178.02      167.96     38.94 o 
   9  -2   6       32.37       36.25     50.48 o 
  10  -2   6      140.96      105.55     42.18 o 
  11  -2   6      411.83      396.57     68.14 o 
  12  -2   6       10.54      -29.30     41.81 o 
  13  -2   6       44.15       49.33     55.07 o 
  14  -2   6        0.53       52.22     59.97 o 
 -14  -1   6       96.41      142.26     82.60 o 
 -13  -1   6        0.07      -65.57     43.72 o 
 -12  -1   6        0.48      -52.88     35.25 o 
 -11  -1   6       63.78       93.25     40.46 o 
 -10  -1   6      516.08      539.36     64.66 o 
  -9  -1   6       50.12       23.98     26.81 o 
  -8  -1   6        5.35        6.12     21.20 o 
  -7  -1   6       46.04       78.72     29.04 o 
  -6  -1   6     1689.13     1595.85     86.89 o 
  -5  -1   6     1600.39     1480.09     62.87 o 
  -4  -1   6    42020.77    43507.48   1235.54 o 
  -3  -1   6      775.74      803.55     39.22 o 
  -2  -1   6     1958.10     2133.00     58.94 o 
  -1  -1   6     1574.16     1557.36     51.56 o 
   0  -1   6     1399.21     1516.84     51.78 o 
   1  -1   6   142596.63   132559.48  12160.84 o 
   2  -1   6    17353.57    19157.07    546.49 o 
   3  -1   6     1020.85     1088.69     42.52 o 
   4  -1   6      833.54      825.75     50.22 o 
   5  -1   6     2285.37     2129.45    102.18 o 
   6  -1   6      313.41      348.64     55.07 o 
   7  -1   6      610.69      676.95     58.41 o 
   8  -1   6     1451.71     1527.71     92.44 o 
   9  -1   6      101.09      113.93     37.21 o 
  10  -1   6       64.45       34.42     35.69 o 
  11  -1   6       12.97      -17.52     41.30 o 
  12  -1   6      270.10      203.10     56.72 o 
  13  -1   6       41.94        2.29     45.43 o 
  14  -1   6       16.66      -54.03     49.59 o 
 -14   0   6       27.72       22.94     68.83 o 
 -13   0   6       64.17       38.24     80.31 o 
 -12   0   6      666.80      564.60     74.63 o 
 -11   0   6      205.27      208.18     53.47 o 
 -10   0   6     1014.26     1014.69     81.12 o 
  -9   0   6     1884.76     1859.97     88.21 o 
  -8   0   6       55.12       13.07     20.86 o 
  -7   0   6       79.00       78.34     22.59 o 
  -6   0   6        2.31        0.00     15.90 o 
  -5   0   6    70487.03    68888.21   1948.08 o 
  -4   0   6      306.08      300.48     72.99 o 
  -3   0   6       36.51       45.64     13.32 o 
  -2   0   6    24677.58    25557.22    712.49 o 
  -1   0   6     2369.62     2655.85    104.53 o 
   0   0   6      237.09      262.13     33.40 o 
   1   0   6        1.34       -0.57      7.44 o 
   2   0   6    33702.72    34165.09   1633.68 o 
   3   0   6     4466.01     4635.19    176.65 o 
   4   0   6     1247.00     1229.10     63.21 o 
   5   0   6       11.78       16.06     16.22 o 
   6   0   6     6953.27     6830.15    265.85 o 
   7   0   6     1124.33     1115.60    151.44 o 
   8   0   6        0.14        9.18     22.71 o 
   9   0   6      170.50      122.31     37.21 o 
  10   0   6       35.98        2.29     31.97 o 
  11   0   6       64.99       72.36     43.60 o 
  12   0   6        3.93      -17.65     41.81 o 
  13   0   6      111.26       31.97     50.22 o 
  14   0   6      302.70      336.22     75.79 o 
 -14   1   6      158.23      211.09     91.78 o 
 -13   1   6        0.90      160.61     78.01 o 
 -12   1   6      492.19      605.10     96.37 o 
 -11   1   6     3927.16     4363.36    205.88 o 
 -10   1   6      405.87      418.05     68.25 o 
  -9   1   6        0.91      -16.64     25.36 o 
  -8   1   6      909.82      855.34     53.69 o 
  -7   1   6      928.42      821.45    125.47 o 
  -6   1   6     6887.03     6820.01    267.34 o 
  -5   1   6     2633.54     2758.10    188.18 o 
  -4   1   6        1.44      -11.03      9.93 o 
  -3   1   6    29797.71    31075.36    882.64 o 
  -2   1   6      127.22      144.33     17.88 o 
  -1   1   6     1283.33     1452.65     48.88 o 
   0   1   6     5254.48     5854.54    172.05 o 
   1   1   6   128030.34   126461.16   4307.30 o 
   2   1   6     3115.41     3222.96    108.90 o 
   3   1   6      892.01      968.96     50.22 o 
   4   1   6      728.05      778.37     46.97 o 
   5   1   6    13162.87    12764.42    460.47 o 
   6   1   6        2.98        0.00     16.22 o 
   7   1   6     1100.05      961.30     68.14 o 
   8   1   6      168.86      138.34     35.69 o 
   9   1   6     1730.93     1798.07    106.49 o 
  10   1   6        5.69      -24.98     59.66 o 
  11   1   6        2.33       54.56     87.19 o 
  12   1   6        1.60      -28.30     59.66 o 
  13   1   6       13.34        1.11     46.30 o 
  14   1   6        0.81       24.09     51.62 o 
 -14   2   6      352.73      284.52     96.37 o 
 -13   2   6      121.83      169.79     87.19 o 
 -12   2   6       47.84      146.85     78.01 o 
 -11   2   6       88.78       68.83     64.25 o 
 -10   2   6      250.13      136.87     71.58 o 
  -9   2   6      833.95      860.99    126.20 o 
  -8   2   6       83.91       62.21     24.11 o 
  -7   2   6      450.09      443.57     36.47 o 
  -6   2   6     1241.38     1255.86     63.09 o 
  -5   2   6      172.33      137.88     20.19 o 
  -4   2   6     4446.14     4484.20    143.65 o 
  -3   2   6        0.57       11.47      9.19 o 
  -2   2   6     2033.07     1914.63     82.32 o 
  -1   2   6    17748.00    18439.73    641.88 o 
   0   2   6     4773.38     5236.51    191.12 o 
   1   2   6      114.94       95.06     27.82 o 
   2   2   6     4519.20     4572.94    139.47 o 
   3   2   6       79.16      114.26     19.36 o 
   4   2   6       26.39       16.98      9.44 o 
   5   2   6       50.27       47.27     13.09 o 
   6   2   6     3086.92     2985.24    103.39 o 
   7   2   6       61.86       39.77     24.18 o 
   8   2   6       43.58       45.08     43.60 o 
   9   2   6      207.78      194.23     43.72 o 
  10   2   6     6730.77     6594.97    500.20 o 
  11   2   6      749.12      859.09    126.20 o 
  12   2   6       86.55      135.15     48.36 o 
  13   2   6      130.07      175.62     59.44 o 
  14   2   6      100.02       29.90     51.72 o 
 -13   3   6      116.40      160.61     96.37 o 
 -12   3   6      463.79      500.20    110.14 o 
 -11   3   6       67.23       73.42     59.66 o 
 -10   3   6       52.82       45.47     35.25 o 
  -9   3   6       42.96       29.28     43.94 o 
  -8   3   6      104.15       84.82     24.64 o 
  -7   3   6      642.58      567.34     40.50 o 
  -6   3   6       15.83       11.01     16.65 o 
  -5   3   6      824.35      952.54     47.22 o 
  -4   3   6       42.53       32.12     14.06 o 
  -3   3   6     3976.11     4134.23    129.34 o 
  -2   3   6       94.26       79.98     15.27 o 
  -1   3   6      403.36      344.23     26.32 o 
   0   3   6       68.28       95.65     16.06 o 
   1   3   6    12410.69    11992.30    345.94 o 
   2   3   6     1364.10     1394.29     63.21 o 
   3   3   6      260.63      279.89     32.46 o 
   4   3   6     4477.19     4762.14    149.94 o 
   5   3   6     9671.29     9615.30    287.68 o 
   6   3   6       45.91       63.68     15.89 o 
   7   3   6       38.27       68.62     19.02 o 
   8   3   6     3462.02     3445.48    291.40 o 
   9   3   6     7961.65     8654.26    343.23 o 
  10   3   6       95.44       52.96     38.53 o 
  11   3   6       14.59       -9.60     35.25 o 
  12   3   6       90.57       55.07     64.25 o 
  13   3   6       41.98       17.41     44.99 o 
  14   3   6      107.76      115.97     56.87 o 
 -13   4   6      135.62       59.66     82.60 o 
 -12   4   6       18.40       78.01     68.83 o 
 -11   4   6      317.13      330.41     87.19 o 
 -10   4   6      374.60      364.98     57.33 o 
  -9   4   6     1298.30     1184.65     87.43 o 
  -8   4   6      171.90      186.22     52.77 o 
  -7   4   6       46.18       32.58     18.89 o 
  -6   4   6        1.41      -22.08     14.85 o 
  -5   4   6     1067.01     1077.74     51.32 o 
  -4   4   6      446.03      407.42     27.19 o 
  -3   4   6      325.64      286.22     31.97 o 
  -2   4   6     4974.61     4746.54    184.62 o 
  -1   4   6    12148.99    12463.45    445.46 o 
   0   4   6      254.48      274.65     17.01 o 
   1   4   6    12666.47    12608.78    365.32 o 
   2   4   6     1122.06     1094.21     45.58 o 
   3   4   6    11772.96    11477.07    411.95 o 
   4   4   6      434.47      511.43     71.87 o 
   5   4   6      350.96      351.66     27.96 o 
   6   4   6     4313.96     4341.76    143.70 o 
   7   4   6     5053.47     5043.13    167.38 o 
   8   4   6        2.05       68.64     37.21 o 
   9   4   6     2829.09     2869.34    158.32 o 
  10   4   6        1.50      -12.08     32.12 o 
  11   4   6      719.83      637.42    105.55 o 
  12   4   6        0.06      -38.11     36.37 o 
  13   4   6       30.41       66.89     50.02 o 
  14   4   6      378.30      294.80     75.72 o 
 -13   5   6        3.09      -87.19     64.25 o 
 -12   5   6       13.36      -13.77     64.25 o 
 -11   5   6      167.74      298.28     96.37 o 
 -10   5   6       79.00      146.08     57.36 o 
  -9   5   6      286.07      255.73     50.71 o 
  -8   5   6      601.42      533.36     61.40 o 
  -7   5   6     1055.16      977.93     74.42 o 
  -6   5   6      570.86      509.14     53.47 o 
  -5   5   6        6.03       -4.88     14.85 o 
  -4   5   6        0.16       -5.95     12.71 o 
  -3   5   6       90.01       64.84     13.79 o 
  -2   5   6       15.81        6.42     15.27 o 
  -1   5   6      291.92      311.11     20.45 o 
   0   5   6    28700.84    28192.45    680.49 o 
   1   5   6    18657.07    19163.76    550.63 o 
   2   5   6     1201.94     1279.55     51.56 o 
   3   5   6     3236.77     3035.03    103.91 o 
   4   5   6       34.12       16.47     13.98 o 
   5   5   6     4314.37     4300.21    143.84 o 
   6   5   6        2.82        1.53     15.90 o 
   7   5   6      490.23      497.18     41.10 o 
   8   5   6     6016.76     5893.89    242.78 o 
   9   5   6      396.29      297.31     48.18 o 
  10   5   6        0.11      -18.36     31.97 o 
  11   5   6        1.96      -46.05     30.70 o 
  12   5   6        0.77      -42.22     38.18 o 
  13   5   6      127.49      108.82     57.36 o 
  14   5   6       36.16       -9.18     87.19 o 
 -12   6   6       23.61      -64.25     68.83 o 
 -11   6   6      372.34      403.83    105.55 o 
 -10   6   6        8.43      -43.60     35.69 o 
  -9   6   6     1189.17      977.30     85.94 o 
  -8   6   6      790.53      827.97     79.45 o 
  -7   6   6      409.96      389.21     54.88 o 
  -6   6   6     3884.46     3722.22    250.10 o 
  -5   6   6     2687.85     2726.27    134.63 o 
  -4   6   6       28.14       34.42     34.42 o 
  -3   6   6    13071.94    13607.51    402.24 o 
  -2   6   6     2308.12     2250.19    149.64 o 
  -1   6   6     2982.31     2750.79     93.91 o 
   0   6   6     1154.17     1155.00     39.75 o 
   1   6   6     1094.08     1045.54     38.08 o 
   2   6   6     5896.84     5518.97    173.33 o 
   3   6   6      434.95      491.62     32.73 o 
   4   6   6      327.21      340.38     34.42 o 
   5   6   6     1010.30      860.16     50.23 o 
   6   6   6     1591.06     1455.62     67.87 o 
   7   6   6      314.92      304.63     35.97 o 
   8   6   6       10.93        0.00     27.53 o 
   9   6   6        3.48      -28.07     27.44 o 
  10   6   6      143.89      110.04    100.96 o 
  11   6   6       42.29       64.25     38.94 o 
  12   6   6        8.74      -13.06     41.81 o 
  13   6   6      283.60      298.28    100.96 o 
 -12   7   6       14.57      -22.94     68.83 o 
 -11   7   6        1.55       -4.59     73.42 o 
 -10   7   6      106.21      102.14     50.22 o 
  -9   7   6      249.79      263.17     55.16 o 
  -8   7   6       61.12       41.10     36.71 o 
  -7   7   6     1752.28     1836.94    116.68 o 
  -6   7   6       47.34       60.53     33.96 o 
  -5   7   6      636.24      693.74     82.60 o 
  -4   7   6     5712.58     6176.50    252.85 o 
  -3   7   6        7.25        3.44     25.36 o 
  -2   7   6       93.52      110.42     18.16 o 
  -1   7   6    26066.39    25045.53    720.01 o 
   0   7   6      264.73      301.04     29.28 o 
   1   7   6      507.22      552.35     26.67 o 
   2   7   6       44.63       39.08     10.80 o 
   3   7   6     2533.39     2310.13     86.44 o 
   4   7   6      377.01      382.27     32.73 o 
   5   7   6       45.08       15.24     19.90 o 
   6   7   6        2.05      -14.58     18.17 o 
   7   7   6      505.87      358.06     36.58 o 
   8   7   6     1361.61     1328.91     86.89 o 
   9   7   6       14.10        6.28     30.70 o 
  10   7   6       46.12       -5.31     30.70 o 
  11   7   6       67.54       87.19     73.42 o 
  12   7   6      122.74       32.12     78.01 o 
  13   7   6      113.73       87.19     91.78 o 
 -11   8   6      185.92      224.86     91.78 o 
 -10   8   6      533.92      510.32     79.05 o 
  -9   8   6        7.33       30.42     45.89 o 
  -8   8   6      125.74      113.14     59.66 o 
  -7   8   6     3677.35     3892.13    191.45 o 
  -6   8   6       39.44      -29.50     33.96 o 
  -5   8   6      782.77      655.52     69.26 o 
  -4   8   6        1.29        7.57     31.97 o 
  -3   8   6      423.45      448.04     54.03 o 
  -2   8   6     8314.79     8195.08    321.88 o 
  -1   8   6      284.31      317.68     30.04 o 
   0   8   6       33.44       28.39     15.89 o 
   1   8   6      210.54      255.05     27.82 o 
   2   8   6      410.15      388.57     24.92 o 
   3   8   6        0.68      -19.60     13.06 o 
   4   8   6        5.27       -4.20     16.64 o 
   5   8   6      274.68      261.88     29.51 o 
   6   8   6       11.79        7.78     19.32 o 
   7   8   6       34.45       56.85     26.62 o 
   8   8   6       16.05       -4.41     22.85 o 
   9   8   6      114.65      169.79     68.83 o 
  10   8   6      313.70      256.98     82.60 o 
  11   8   6       19.00      -55.07     59.66 o 
  12   8   6      158.31      137.67     91.78 o 
 -11   9   6        8.16      -64.25     78.01 o 
 -10   9   6        0.77      -50.48     68.83 o 
  -9   9   6       84.56      112.43     57.36 o 
  -8   9   6     2370.66     2367.93    146.02 o 
  -7   9   6       10.47       39.28     40.46 o 
  -6   9   6       40.41        1.10     40.46 o 
  -5   9   6      448.35      376.76     60.64 o 
  -4   9   6       16.26        0.00     30.70 o 
  -3   9   6      752.34      868.18    165.20 o 
  -2   9   6      507.93      546.95     58.40 o 
  -1   9   6       24.73       24.98     32.12 o 
   0   9   6      384.19      356.09     32.89 o 
   1   9   6      710.23      627.44     32.97 o 
   2   9   6      162.66      172.24     21.34 o 
   3   9   6     7400.71     6912.83    186.49 o 
   4   9   6       34.85       34.96     17.88 o 
   5   9   6       92.38       50.48     26.32 o 
   6   9   6      927.19      851.25     92.48 o 
   7   9   6        0.60       -2.04     28.67 o 
   8   9   6        7.91      -17.39     30.70 o 
   9   9   6      114.44      -41.30     50.48 o 
  10   9   6        2.53      -41.30     55.07 o 
  11   9   6     1579.63     1757.59    188.15 o 
  12   9   6      142.46        0.00     78.01 o 
 -10  10   6      208.04      105.55     87.19 o 
  -9  10   6      113.73       41.16     53.47 o 
  -8  10   6       13.46       12.82     46.30 o 
  -7  10   6      118.95      171.88     52.88 o 
  -6  10   6      865.92      746.13     83.62 o 
  -5  10   6      100.90       82.60     48.67 o 
  -4  10   6      403.95      266.87     52.88 o 
  -3  10   6      646.33      660.56     80.31 o 
  -2  10   6        0.08      -37.73     28.67 o 
  -1  10   6       30.22       14.64     31.27 o 
   0  10   6     2109.02     2241.20    130.79 o 
   1  10   6        9.66       34.88     30.55 o 
   2  10   6     4176.92     4201.65    141.08 o 
   3  10   6       14.00       -4.99     15.90 o 
   4  10   6       55.67       50.71     21.86 o 
   5  10   6      935.32      810.33     53.63 o 
   6  10   6       13.96       27.61     22.70 o 
   7  10   6       53.68      -27.53     45.89 o 
   8  10   6       46.24      -25.15     40.46 o 
   9  10   6       32.79       64.25     59.66 o 
  10  10   6      441.52      413.01    105.55 o 
  11  10   6        0.01      -55.07     55.07 o 
  -9  11   6        3.94      -45.89     51.92 o 
  -8  11   6       11.62        1.22     50.48 o 
  -7  11   6        2.69        1.22     50.48 o 
  -6  11   6        1.20      -26.47     41.81 o 
  -5  11   6       20.42       24.13     43.72 o 
  -4  11   6      237.69      200.56     57.36 o 
  -3  11   6        3.58      -13.77     36.71 o 
  -2  11   6      368.91      382.32     62.72 o 
  -1  11   6     2465.39     2761.04    146.34 o 
   0  11   6      631.70      795.16     74.68 o 
   1  11   6      331.76      387.29     53.46 o 
   2  11   6      251.60      309.76     45.82 o 
   3  11   6        9.45      -15.60     15.30 o 
   4  11   6      167.74      161.47     28.96 o 
   5  11   6        2.24       11.57     25.40 o 
   6  11   6      228.46      259.46     44.85 o 
   7  11   6     4100.66     4199.93    160.19 o 
   8  11   6      141.18       89.99     34.55 o 
   9  11   6       30.06       49.01     40.46 o 
  10  11   6      303.99      309.18     61.65 o 
  -7  12   6      103.93       51.29     54.88 o 
  -6  12   6        9.80      -27.53     45.43 o 
  -5  12   6       92.50       68.54     50.22 o 
  -4  12   6       14.42       40.51     46.97 o 
  -3  12   6        0.45      -55.82     37.21 o 
  -2  12   6      508.39      474.90     71.17 o 
  -1  12   6       93.87       83.83     48.35 o 
   0  12   6       15.90       31.94     39.69 o 
   1  12   6     1104.51     1344.58    169.79 o 
   2  12   6       31.58       27.53     64.25 o 
   3  12   6        1.82      -36.71     59.66 o 
   4  12   6       41.21       55.07     64.25 o 
   5  12   6       13.97       -3.54     29.95 o 
   6  12   6     1252.83     1251.18     77.47 o 
   7  12   6       60.35       55.49     34.40 o 
   8  12   6       20.60       54.07     34.55 o 
   9  12   6       39.60      -18.95     37.21 o 
  -6  13   6        7.03      -15.20     51.62 o 
  -5  13   6      166.23      258.48     69.26 o 
  -4  13   6        0.33       41.72     53.47 o 
  -3  13   6        0.05      -36.22     45.08 o 
  -2  13   6       94.90       87.19     78.01 o 
  -1  13   6       60.35       87.19     82.60 o 
   0  13   6       88.89      178.97     87.19 o 
   1  13   6       21.37      -22.94     68.83 o 
   2  13   6      148.48      192.74     87.19 o 
   3  13   6       30.65       41.30     68.83 o 
   4  13   6        4.73       50.48     68.83 o 
   5  13   6      433.75      472.67    114.72 o 
   6  13   6      223.59      291.64     44.53 o 
   7  13   6        0.29      -31.42     31.20 o 
  -4  14   6       62.65       50.48     87.19 o 
  -3  14   6      202.23      275.34    110.14 o 
  -2  14   6      150.57      256.98    110.14 o 
  -1  14   6      347.50      413.01    123.90 o 
   0  14   6       72.27       36.71     82.60 o 
   1  14   6        2.77       41.30     73.42 o 
   2  14   6       50.48       87.19     78.01 o 
   3  14   6       63.23      100.96     87.19 o 
   4  14   6      260.70      408.42    110.14 o 
   5  14   6      197.38      128.49     91.78 o 
  -4 -13   7       16.50      -29.12     43.07 o 
  -3 -13   7       44.63        9.86     45.89 o 
  -2 -13   7        0.79      -24.98     43.00 o 
  -1 -13   7      104.41       85.11     51.72 o 
   0 -13   7      322.46      175.69     55.07 o 
   1 -13   7       54.98       27.53     71.13 o 
   2 -13   7        9.42      -36.71     68.83 o 
   3 -13   7       22.73       18.36     68.83 o 
   4 -13   7       46.81       45.89     68.83 o 
  -7 -12   7      173.74      223.71     46.96 o 
  -6 -12   7       31.85       57.21     66.54 o 
  -5 -12   7       88.14       85.20     47.39 o 
  -4 -12   7        1.31      -27.53     37.34 o 
  -3 -12   7       40.37       49.07     50.48 o 
  -2 -12   7        1.54      -25.54     36.37 o 
  -1 -12   7      199.18      244.03     55.07 o 
   0 -12   7      182.38      165.20     55.16 o 
   1 -12   7       11.17       18.70     43.72 o 
   2 -12   7      357.48      323.59     64.90 o 
   3 -12   7       73.33       30.08     43.72 o 
   4 -12   7        3.07      -50.48     64.25 o 
   5 -12   7       73.58      123.90     82.60 o 
   6 -12   7       56.91       68.83     73.42 o 
  -8 -11   7      483.80      480.23     63.43 o 
  -7 -11   7       59.51      108.83     39.08 o 
  -6 -11   7      772.02      748.91     90.65 o 
  -5 -11   7        3.11       48.18     37.34 o 
  -4 -11   7      687.28      802.57     76.37 o 
  -3 -11   7      161.88       93.69     37.34 o 
  -2 -11   7      119.73      167.35     66.54 o 
  -1 -11   7      903.33      813.33     79.39 o 
   0 -11   7      380.17      371.34     60.27 o 
   1 -11   7      193.80      233.61     71.13 o 
   2 -11   7      117.33      117.02     45.43 o 
   3 -11   7       22.42       11.47     38.94 o 
   4 -11   7      608.51      566.23     74.42 o 
   5 -11   7      226.73      210.29     56.72 o 
   6 -11   7      137.38      110.14     68.83 o 
  -9 -10   7        1.75       29.88     37.71 o 
  -8 -10   7        1.55       33.13     51.07 o 
  -7 -10   7      652.44      707.21     63.22 o 
  -6 -10   7        1.42       -6.76     42.70 o 
  -5 -10   7      559.98      551.74     49.72 o 
  -4 -10   7      315.12      272.26     48.36 o 
  -3 -10   7       12.47       30.45     48.18 o 
  -2 -10   7     6196.99     5845.47    254.81 o 
  -1 -10   7       20.38      -24.26     33.04 o 
   0 -10   7       46.32      -29.83     35.69 o 
   1 -10   7        3.65      -43.81     29.20 o 
   2 -10   7        1.22      -24.61     43.60 o 
   3 -10   7      320.51      391.91     94.07 o 
   4 -10   7      943.68      967.27     87.43 o 
   5 -10   7      757.86      779.79     81.12 o 
   6 -10   7       35.59       79.64     36.58 o 
   7 -10   7        2.36      -18.36     64.25 o 
   8 -10   7       85.23       45.89     78.01 o 
   9 -10   7       50.85       50.48     82.60 o 
 -10  -9   7       31.80       29.52     37.92 o 
  -9  -9   7      834.08      877.08     76.93 o 
  -8  -9   7     2860.94     3335.58    142.29 o 
  -7  -9   7        7.37      -38.14     27.01 o 
  -6  -9   7      167.86      207.45     51.06 o 
  -5  -9   7        1.72       24.50     24.11 o 
  -4  -9   7       36.90       28.73     24.56 o 
  -3  -9   7     4403.62     4423.10    199.23 o 
  -2  -9   7      808.32      830.38     70.40 o 
  -1  -9   7     1238.14     1318.92     90.41 o 
   0  -9   7       81.64        1.69     30.70 o 
   1  -9   7       31.58       15.94     29.83 o 
   2  -9   7        0.83      -32.12     30.70 o 
   3  -9   7        4.97      -32.12     29.20 o 
   4  -9   7      110.73       85.16     35.09 o 
   5  -9   7        1.84      -16.92     27.30 o 
   6  -9   7      106.58      131.23     36.90 o 
   7  -9   7      377.10      356.17     64.25 o 
   8  -9   7        0.91      -32.12     36.37 o 
   9  -9   7       29.74        9.18     78.01 o 
  10  -9   7       14.64       13.77     73.42 o 
 -11  -8   7        0.48       27.32     39.16 o 
 -10  -8   7      581.21      580.54     65.54 o 
  -9  -8   7     1675.10     2164.17    189.72 o 
  -8  -8   7      231.32      242.72     50.95 o 
  -7  -8   7       42.57       38.16     34.27 o 
  -6  -8   7      470.90      438.75     42.28 o 
  -5  -8   7      212.51      173.36     30.45 o 
  -4  -8   7     1692.61     1685.40    144.15 o 
  -3  -8   7      178.31      122.23     27.30 o 
  -2  -8   7     1247.79     1137.09     79.39 o 
  -1  -8   7        9.81      -15.66     75.72 o 
   0  -8   7      653.00      602.80     57.33 o 
   1  -8   7     2721.53     2735.69    137.88 o 
   2  -8   7      301.77      259.55     46.97 o 
   3  -8   7      361.71      352.32     39.78 o 
   4  -8   7      554.96      518.54     48.25 o 
   5  -8   7      392.99      390.01     54.09 o 
   6  -8   7       15.72      -10.71     26.49 o 
   7  -8   7      160.96       84.90     42.18 o 
   8  -8   7     1121.66     1097.18     95.68 o 
   9  -8   7       23.87       19.38     96.37 o 
  10  -8   7      299.08      316.64    100.96 o 
  11  -8   7        5.62      -22.94     78.01 o 
 -12  -7   7      111.08       77.20     54.88 o 
 -11  -7   7        5.38       22.36     40.57 o 
 -10  -7   7     1602.30     1777.95    102.49 o 
  -9  -7   7        6.35       -9.43     33.49 o 
  -8  -7   7       66.02       44.88     28.18 o 
  -7  -7   7       58.41       52.34     44.79 o 
  -6  -7   7       50.19       71.70     27.30 o 
  -5  -7   7     2801.89     2952.36    112.94 o 
  -4  -7   7      373.95      344.70     43.39 o 
  -3  -7   7      814.72      772.35     47.70 o 
  -2  -7   7       31.07      -10.33     20.65 o 
  -1  -7   7      122.88       66.54     43.60 o 
   0  -7   7      541.58      557.69     51.72 o 
   1  -7   7      591.34      642.87     46.41 o 
   2  -7   7        6.74        8.07     19.44 o 
   3  -7   7      320.67      308.52     35.26 o 
   4  -7   7      856.01      871.92     56.48 o 
   5  -7   7      525.58      564.95     47.54 o 
   6  -7   7       96.13       80.85     31.78 o 
   7  -7   7      452.88      384.11     54.88 o 
   8  -7   7        5.29       32.12     50.48 o 
   9  -7   7       13.82       27.53     59.66 o 
  10  -7   7       14.09       34.81     46.30 o 
  11  -7   7        0.91       17.62     50.22 o 
  12  -7   7      130.91       41.30     91.78 o 
 -12  -6   7        6.86      -27.53     45.43 o 
 -11  -6   7     3716.53     4382.39    176.32 o 
 -10  -6   7      618.36      543.67     60.20 o 
  -9  -6   7      128.15      135.93     35.04 o 
  -8  -6   7     1052.32     1051.80     67.08 o 
  -7  -6   7      108.24       74.77     27.96 o 
  -6  -6   7        1.10        6.88     22.59 o 
  -5  -6   7       47.73       56.60     43.99 o 
  -4  -6   7       32.35       -2.52     18.98 o 
  -3  -6   7     1470.55     1393.81    105.21 o 
  -2  -6   7       13.75       16.94     19.46 o 
  -1  -6   7       25.04       19.06     39.01 o 
   0  -6   7     1955.59     2085.32    103.23 o 
   1  -6   7        2.18      -12.96     13.98 o 
   2  -6   7      267.94      277.32     29.69 o 
   3  -6   7       93.51       44.20     40.70 o 
   4  -6   7      290.50      260.64     33.49 o 
   5  -6   7      363.79      401.35     38.63 o 
   6  -6   7      412.38      345.52     40.57 o 
   7  -6   7      217.80      181.96     45.08 o 
   8  -6   7      484.19      442.65     64.66 o 
   9  -6   7       76.57      119.15     45.08 o 
  10  -6   7        2.52      -21.89     40.71 o 
  11  -6   7       20.82        2.69     46.97 o 
  12  -6   7      271.77      303.43     69.71 o 
 -13  -5   7        0.05      -53.49     46.97 o 
 -12  -5   7       32.07       37.73     43.72 o 
 -11  -5   7      126.42      123.21     42.91 o 
 -10  -5   7       22.83       15.70     28.96 o 
  -9  -5   7     1141.85     1131.08     72.58 o 
  -8  -5   7      443.37      455.25     46.20 o 
  -7  -5   7     4198.84     4213.50    170.01 o 
  -6  -5   7     4764.06     4780.11    162.85 o 
  -5  -5   7      419.97      459.44     36.58 o 
  -4  -5   7      908.29      884.52     58.14 o 
  -3  -5   7        0.84       -8.60     11.74 o 
  -2  -5   7      200.41      220.09     49.71 o 
  -1  -5   7        3.53        2.75     15.27 o 
   0  -5   7       72.96       81.01     19.84 o 
   1  -5   7     1728.77     1907.02     73.48 o 
   2  -5   7     3017.72     2980.19    106.57 o 
   3  -5   7       32.47       41.30     18.55 o 
   4  -5   7      172.33      163.74     26.70 o 
   5  -5   7        6.04       33.22     23.54 o 
   6  -5   7      397.93      363.68     36.33 o 
   7  -5   7        3.32       -4.08     28.67 o 
   8  -5   7      355.99      280.84     51.92 o 
   9  -5   7      163.16      200.23     51.92 o 
  10  -5   7     1447.93     1594.19    114.89 o 
  11  -5   7     2008.81     1949.33    151.44 o 
  12  -5   7        8.49       62.93     68.83 o 
  13  -5   7       16.42       26.00     58.14 o 
 -13  -4   7       13.73      -82.60     55.07 o 
 -12  -4   7       10.07      -50.48     55.07 o 
 -11  -4   7       11.24      -24.47     38.53 o 
 -10  -4   7      361.41      406.77    100.96 o 
  -9  -4   7       77.72      103.25     38.53 o 
  -8  -4   7       63.49       35.77     38.08 o 
  -7  -4   7    15752.93    14716.95    440.04 o 
  -6  -4   7       12.81       -2.51     18.17 o 
  -5  -4   7      204.83      204.78     19.21 o 
  -4  -4   7       34.60       36.27     14.84 o 
  -3  -4   7     1731.80     1653.28     63.80 o 
  -2  -4   7     5548.24     6181.97    188.04 o 
  -1  -4   7      867.09      911.36     68.83 o 
   0  -4   7       26.36       30.41     13.66 o 
   1  -4   7     2362.49     2343.39     84.17 o 
   2  -4   7      299.40      285.68     27.85 o 
   3  -4   7       94.24      131.49     37.48 o 
   4  -4   7    49732.67    50637.44   1438.88 o 
   5  -4   7     7026.78     7298.17    230.29 o 
   6  -4   7        0.78       29.32     18.81 o 
   7  -4   7      181.42      135.17     35.25 o 
   8  -4   7      427.81      364.56     53.47 o 
   9  -4   7      503.69      564.37     75.72 o 
  10  -4   7      663.15      751.27     82.70 o 
  11  -4   7       93.73       81.60     52.77 o 
  12  -4   7       13.76       12.73     50.22 o 
  13  -4   7      245.13      350.29     74.63 o 
 -13  -3   7       13.86       59.66     64.25 o 
 -12  -3   7       27.31      100.96     68.83 o 
 -11  -3   7       48.13       62.04     43.72 o 
 -10  -3   7      280.39      258.88     52.88 o 
  -9  -3   7       64.43       87.93     39.69 o 
  -8  -3   7       92.26      100.42     29.51 o 
  -7  -3   7      445.26      451.79     40.05 o 
  -6  -3   7      314.51      368.87     27.77 o 
  -5  -3   7      224.48      276.73     22.24 o 
  -4  -3   7      351.69      260.46     32.71 o 
  -3  -3   7      544.27      533.35     41.34 o 
  -2  -3   7    20377.42    20213.71    570.60 o 
  -1  -3   7     2178.69     2029.59     88.84 o 
   0  -3   7       95.59      108.08     13.09 o 
   1  -3   7       27.11       34.19     13.57 o 
   2  -3   7     2569.18     2552.02    266.16 o 
   3  -3   7    63856.98    65708.00   1854.63 o 
   4  -3   7      807.10      830.62     43.77 o 
   5  -3   7       53.80       70.69     18.89 o 
   6  -3   7      951.23      972.32     53.95 o 
   7  -3   7     1073.30     1002.90    206.50 o 
   8  -3   7      110.03       70.80     33.04 o 
   9  -3   7     1460.18     1326.88     95.68 o 
  10  -3   7      757.11      837.82     82.70 o 
  11  -3   7       68.22       59.66     45.43 o 
  12  -3   7       37.33      -57.96     43.72 o 
  13  -3   7        1.16       23.78     53.47 o 
  14  -3   7       81.39       83.63    130.79 o 
 -13  -2   7        7.73        9.18     64.25 o 
 -12  -2   7      101.30       50.48     64.25 o 
 -11  -2   7      661.65      594.12     72.53 o 
 -10  -2   7      570.12      550.25     59.59 o 
  -9  -2   7      100.52      129.48     33.76 o 
  -8  -2   7      302.83      382.05     41.38 o 
  -7  -2   7     3254.57     3159.51    119.53 o 
  -6  -2   7       33.21        9.18     17.31 o 
  -5  -2   7     1828.40     1597.05     56.62 o 
  -4  -2   7        0.09      -10.71     10.14 o 
  -3  -2   7    85073.25    86079.22   2059.44 o 
  -2  -2   7     3917.18     3966.07    122.74 o 
  -1  -2   7     1006.88     1109.54     54.88 o 
   0  -2   7    14568.02    14526.52    418.13 o 
   1  -2   7      830.34      860.01     36.90 o 
   2  -2   7        9.01        6.88     11.30 o 
   3  -2   7     9295.40     9598.40    284.22 o 
   4  -2   7     4439.54     4487.62    143.74 o 
   5  -2   7      122.03      102.15     17.60 o 
   6  -2   7        0.27        4.04     13.09 o 
   7  -2   7      153.00      118.22     33.96 o 
   8  -2   7       56.12       24.29     27.44 o 
   9  -2   7     1132.19     1009.15     87.19 o 
  10  -2   7      201.21      159.63     45.08 o 
  11  -2   7      212.39      149.96     50.22 o 
  12  -2   7       63.50       32.91     46.97 o 
  13  -2   7       55.34       50.48     51.92 o 
  14  -2   7       14.54      -50.90     52.88 o 
 -14  -1   7      346.40      275.34     91.78 o 
 -13  -1   7       28.51       -4.59     64.25 o 
 -12  -1   7      240.24      221.07     55.16 o 
 -11  -1   7      340.55      412.47     68.83 o 
 -10  -1   7      259.30      218.91     38.42 o 
  -9  -1   7      669.18      751.93     56.24 o 
  -8  -1   7      139.87      168.69     30.35 o 
  -7  -1   7      111.60       74.98     38.57 o 
  -6  -1   7     4079.19     4031.76    176.29 o 
  -5  -1   7     3016.29     3318.71    115.83 o 
  -4  -1   7      452.85      396.92     29.81 o 
  -3  -1   7     2143.36     2002.09     59.28 o 
  -2  -1   7      619.63      576.83     22.36 o 
  -1  -1   7    11266.30    11656.18    335.96 o 
   0  -1   7      125.39      149.80     17.69 o 
   1  -1   7     3782.77     3771.84    224.86 o 
   2  -1   7    31278.18    32034.54    907.44 o 
   3  -1   7      509.95      410.10     24.93 o 
   4  -1   7      821.13      800.34     50.22 o 
   5  -1   7     1779.17     1763.91     89.19 o 
   6  -1   7      517.32      436.00     45.43 o 
   7  -1   7     4640.82     4379.88    189.64 o 
   8  -1   7        6.98       20.65     25.96 o 
   9  -1   7      211.65      167.70     42.18 o 
  10  -1   7        2.60      -21.74     30.70 o 
  11  -1   7      151.13       63.89     64.25 o 
  12  -1   7      137.91      145.60     52.88 o 
  13  -1   7       99.66      136.18     61.95 o 
  14  -1   7       12.88      -22.42     56.16 o 
 -14   0   7       30.20       27.53     78.01 o 
 -13   0   7        3.88       -5.81     48.35 o 
 -12   0   7     2743.21     3218.50    215.68 o 
 -11   0   7      508.55      543.45     65.99 o 
 -10   0   7      971.78      977.24     75.76 o 
  -9   0   7     3036.75     3010.19    120.75 o 
  -8   0   7      455.85      430.38     75.95 o 
  -7   0   7     1130.38     1060.48     57.51 o 
  -6   0   7      104.12       94.25     21.98 o 
  -5   0   7     5728.77     6085.92    192.99 o 
  -4   0   7    31870.64    27578.90   1698.40 o 
  -3   0   7      248.52      252.90     18.17 o 
  -2   0   7      334.77      369.24     39.52 o 
  -1   0   7     4569.95     4867.71    184.62 o 
   0   0   7     6743.24     7273.99    267.57 o 
   1   0   7     1047.95     1156.67     75.77 o 
   2   0   7     6126.76     6322.82    187.96 o 
   3   0   7      973.50      969.46     51.62 o 
   4   0   7     2461.52     2275.37    100.44 o 
   5   0   7      904.70      963.34     91.78 o 
   6   0   7       13.04       27.53     19.47 o 
   7   0   7      209.40      167.88     32.45 o 
   8   0   7      584.47      640.81    126.20 o 
   9   0   7       30.41       -0.54     27.44 o 
  10   0   7       12.01       -6.88     29.20 o 
  11   0   7      449.96      502.59     69.71 o 
  12   0   7      186.72      178.71     98.66 o 
  13   0   7      271.20      217.45     75.72 o 
  14   0   7        9.19      -34.64     48.36 o 
 -14   1   7       62.56      -27.53     78.01 o 
 -12   1   7       40.78       45.89     73.42 o 
 -11   1   7     1564.74     1866.36    128.49 o 
 -10   1   7     1450.24     1330.74     75.92 o 
  -9   1   7        1.94      -17.76     21.61 o 
  -8   1   7       89.88       71.59     38.29 o 
  -7   1   7     1936.70     1868.53    101.87 o 
  -6   1   7      292.35      265.07     55.42 o 
  -5   1   7       99.39      162.65     22.19 o 
  -4   1   7      599.88      704.68     56.85 o 
  -3   1   7     5726.58     6014.45    154.10 o 
  -2   1   7     3313.65     3399.47     88.60 o 
  -1   1   7     3460.67     3589.11    110.85 o 
   0   1   7     4437.19     4433.28    171.91 o 
   1   1   7     1263.87     1116.00     42.39 o 
   2   1   7        1.63       32.12      8.60 o 
   3   1   7     3785.36     3758.73    147.40 o 
   4   1   7      504.71      496.58     37.21 o 
   5   1   7      206.66      226.56     29.83 o 
   6   1   7       48.83       53.66     20.91 o 
   7   1   7     5805.03     5872.94    238.35 o 
   8   1   7       15.53       38.15     25.36 o 
   9   1   7     1254.22     1310.33     90.68 o 
  10   1   7     1047.26     1158.72    114.72 o 
  11   1   7     1901.40     1803.33    227.16 o 
  12   1   7       19.41      -28.38     66.54 o 
  13   1   7       13.44      -12.13     45.08 o 
  14   1   7       15.00      -12.42     54.03 o 
 -13   2   7      673.45      614.93    123.90 o 
 -12   2   7      141.44      178.97     82.60 o 
 -11   2   7      429.31      569.04    105.55 o 
 -10   2   7       78.40       53.23     41.53 o 
  -9   2   7      759.55      854.93     56.70 o 
  -8   2   7      166.83      190.94     28.90 o 
  -7   2   7      706.44      660.54     45.21 o 
  -6   2   7      216.07      174.04     22.83 o 
  -5   2   7     1118.57     1095.69     55.99 o 
  -4   2   7      390.23      448.61     28.18 o 
  -3   2   7       20.54        2.87     16.06 o 
  -2   2   7     2086.70     1851.93     82.32 o 
  -1   2   7     3780.50     4039.81    153.49 o 
   0   2   7     4799.92     4834.33    144.63 o 
   1   2   7    13530.18    13325.85    387.08 o 
   2   2   7      316.69      329.97     20.66 o 
   3   2   7     7522.23     7537.97    224.19 o 
   4   2   7      109.76      116.61     26.40 o 
   5   2   7     2134.97     2354.64     82.84 o 
   6   2   7      181.01      183.82     18.38 o 
   7   2   7        0.26       -8.76     17.63 o 
   8   2   7      766.86      708.79     61.40 o 
   9   2   7      616.19      574.97     84.90 o 
  10   2   7      165.68      270.52     80.31 o 
  11   2   7      834.45      889.00    123.90 o 
  12   2   7      141.10      104.66     50.22 o 
  13   2   7       45.78       16.83     48.35 o 
  14   2   7       60.56        2.49     52.77 o 
 -13   3   7       30.15      -32.12     73.42 o 
 -12   3   7        4.46       55.07     73.42 o 
 -11   3   7       14.94       55.07     59.66 o 
 -10   3   7        2.48       -2.66     30.70 o 
  -9   3   7      599.90      472.00     59.97 o 
  -8   3   7       23.92        8.44     19.90 o 
  -7   3   7       23.19       17.94     18.49 o 
  -6   3   7      781.86      713.79     43.84 o 
  -5   3   7     1426.73     1548.02     65.62 o 
  -4   3   7      383.38      392.15     30.78 o 
  -3   3   7     6091.29     6271.77    238.09 o 
  -2   3   7      287.15      278.61     27.44 o 
  -1   3   7      141.93      161.79     18.67 o 
   0   3   7      948.00      882.49     45.08 o 
   1   3   7      738.34      764.22     33.30 o 
   2   3   7    36514.81    34519.63   1190.41 o 
   3   3   7     3918.25     4204.92    133.34 o 
   4   3   7      831.02      932.02     42.23 o 
   5   3   7     7123.22     7071.29    217.03 o 
   6   3   7      794.01      826.28     45.49 o 
   7   3   7      369.14      423.39     55.07 o 
   8   3   7     2829.62     2677.13    153.73 o 
   9   3   7      574.34      662.00     67.91 o 
  10   3   7     2133.39     1902.20    117.61 o 
  11   3   7      242.70      124.22     44.99 o 
  12   3   7       21.16      -47.29     37.21 o 
  13   3   7       84.67       79.16     50.71 o 
  14   3   7      338.05      384.40    105.55 o 
 -13   4   7       39.92       64.25     78.01 o 
 -12   4   7      407.46      371.71    105.55 o 
 -11   4   7       78.15       55.07     68.83 o 
 -10   4   7        2.24       24.69     33.96 o 
  -9   4   7     3380.26     3404.06    168.64 o 
  -8   4   7       65.11       27.53     29.20 o 
  -7   4   7      538.89      547.40    105.55 o 
  -6   4   7     3313.09     3392.79    121.14 o 
  -5   4   7      740.78      689.69     39.82 o 
  -4   4   7       34.59       23.82     15.35 o 
  -3   4   7      321.06      296.13     33.04 o 
  -2   4   7      120.86       78.84     17.63 o 
  -1   4   7    29022.02    29405.87   1022.90 o 
   0   4   7     2913.13     2971.72     94.89 o 
   1   4   7     3954.82     3929.54    123.40 o 
   2   4   7     8945.54     8545.59    269.12 o 
   3   4   7       51.02       20.12     12.16 o 
   4   4   7     3183.74     3011.10    103.13 o 
   5   4   7      319.43      371.46     29.69 o 
   6   4   7     2825.64     2777.41    100.21 o 
   7   4   7     9718.61     9360.32    288.51 o 
   8   4   7     4430.79     4392.55    193.97 o 
   9   4   7        8.01        7.49     30.70 o 
  10   4   7        3.94      -13.77     29.20 o 
  11   4   7       30.18       43.40     38.53 o 
  12   4   7      101.63      172.30     51.72 o 
  13   4   7       73.05      -24.78     48.35 o 
  14   4   7      127.18       80.56     57.33 o 
 -13   5   7        1.63       22.94     82.60 o 
 -12   5   7        0.46      -82.60     55.07 o 
 -11   5   7        0.85      -82.60     55.07 o 
 -10   5   7     1186.11     1035.81     90.68 o 
  -9   5   7      174.29      149.40     43.72 o 
  -8   5   7      622.71      561.40     63.21 o 
  -7   5   7     1221.25     1086.29     81.12 o 
  -6   5   7      169.46      114.72     35.69 o 
  -5   5   7       12.80        6.88     22.71 o 
  -4   5   7      118.72       98.09     15.46 o 
  -3   5   7       10.28       16.27     17.63 o 
  -2   5   7    10552.45    10579.91    388.74 o 
  -1   5   7       21.78        2.75     15.27 o 
   0   5   7      555.25      437.92     20.13 o 
   1   5   7    98194.38    96238.88   2704.53 o 
   2   5   7     3164.90     3140.31    104.81 o 
   3   5   7       91.94       60.73     19.72 o 
   4   5   7       32.84        6.77     10.85 o 
   5   5   7     8284.47     8153.54    251.45 o 
   6   5   7      891.52      791.58     46.62 o 
   7   5   7       70.37       82.44     24.93 o 
   8   5   7     1248.30     1118.73     87.19 o 
   9   5   7      827.15      727.35     67.22 o 
  10   5   7      575.75      626.93     67.22 o 
  11   5   7       30.59        2.39     34.74 o 
  12   5   7        1.01      -32.89     37.34 o 
  13   5   7        4.14       32.84     51.62 o 
  14   5   7      116.01      130.18     61.95 o 
 -12   6   7       24.55       -9.18     64.25 o 
 -11   6   7        0.86      -41.30     64.25 o 
 -10   6   7        0.25       11.47     38.94 o 
  -9   6   7      802.37      809.21     82.70 o 
  -8   6   7     2066.65     2051.08    165.20 o 
  -7   6   7       68.35       58.56     33.96 o 
  -6   6   7     2117.56     1900.29    108.67 o 
  -5   6   7     7836.01     7338.80    293.54 o 
  -4   6   7      347.42      316.61     43.72 o 
  -3   6   7       74.55       94.21     27.44 o 
  -2   6   7     7371.07     7345.25    225.29 o 
  -1   6   7      620.39      558.78     30.82 o 
   0   6   7    35894.77    37345.59    899.66 o 
   1   6   7      316.45      371.95     41.30 o 
   2   6   7     1139.84     1126.79     76.21 o 
   3   6   7      321.60      388.47     28.51 o 
   4   6   7       55.45       95.85     20.86 o 
   5   6   7        6.00        0.86     14.85 o 
   6   6   7     3668.86     3218.49    118.26 o 
   7   6   7       39.46        7.09     22.12 o 
   8   6   7      141.51       87.19     33.96 o 
   9   6   7       43.91       50.92     33.96 o 
  10   6   7       72.34       70.36     38.53 o 
  11   6   7      656.96      706.71     74.97 o 
  12   6   7       81.96       86.33     50.71 o 
  13   6   7        3.50       91.78     82.60 o 
 -12   7   7        6.23       50.48     73.42 o 
 -11   7   7      170.00      243.22     96.37 o 
 -10   7   7        1.12       16.06     42.18 o 
  -9   7   7        0.36       49.52     39.01 o 
  -8   7   7       51.09       44.61     40.46 o 
  -7   7   7     1347.39     1286.87     95.68 o 
  -6   7   7     5090.38     4909.01    218.87 o 
  -5   7   7       43.59       14.79     28.67 o 
  -4   7   7     1030.89     1184.63     91.78 o 
  -3   7   7      627.16      567.28     54.03 o 
  -2   7   7     1930.35     2023.09    104.53 o 
  -1   7   7      125.43      136.98     20.19 o 
   0   7   7     5574.32     5792.01    159.43 o 
   1   7   7      117.45      143.45     15.02 o 
   2   7   7      254.88      199.10     21.80 o 
   3   7   7       14.88       36.29     16.21 o 
   4   7   7       46.60       36.71     17.61 o 
   5   7   7      103.47      116.52     25.52 o 
   6   7   7        2.59       -8.69     17.52 o 
   7   7   7       26.80       51.47     23.55 o 
   8   7   7     2110.90     2128.90    116.28 o 
   9   7   7       26.00       20.88     43.60 o 
  10   7   7       11.38       18.36     33.96 o 
  11   7   7       46.22        9.18     64.25 o 
  12   7   7        0.77      -55.07     64.25 o 
  13   7   7      682.42      867.32    151.44 o 
 -11   8   7        0.14       64.25     73.42 o 
 -10   8   7      365.04      189.27     59.97 o 
  -9   8   7        1.04        6.35     41.81 o 
  -8   8   7      371.73      475.77     69.71 o 
  -7   8   7      570.57      561.68     71.39 o 
  -6   8   7        1.88       -3.86     39.01 o 
  -5   8   7      702.79      841.73     89.49 o 
  -4   8   7     1494.28     1432.69    199.62 o 
  -3   8   7        0.18      -35.28     25.36 o 
  -2   8   7      515.93      396.02     48.36 o 
  -1   8   7     3047.71     3263.19    148.32 o 
   0   8   7      146.73      147.13     17.88 o 
   1   8   7      118.28      113.05     16.11 o 
   2   8   7    12819.10    12565.15    316.74 o 
   3   8   7       35.54       61.66     34.42 o 
   4   8   7     2369.40     2402.86     92.89 o 
   5   8   7       89.45       53.13     25.50 o 
   6   8   7        5.50        9.73     19.90 o 
   7   8   7     1554.89     1315.40    182.10 o 
   8   8   7       48.22       35.40     33.96 o 
   9   8   7       11.36      -59.66     41.30 o 
  10   8   7      921.65     1083.00    137.67 o 
  11   8   7        0.88      -27.53     64.25 o 
  12   8   7      145.81      146.85     87.19 o 
 -11   9   7      114.79      105.55     87.19 o 
 -10   9   7       55.44       45.89     51.92 o 
  -9   9   7       25.18       82.32     53.47 o 
  -8   9   7     1109.81     1198.08    105.42 o 
  -7   9   7      186.90      224.86     56.72 o 
  -6   9   7      217.37      212.10     51.62 o 
  -5   9   7      221.61      184.73     46.30 o 
  -4   9   7      176.20      123.90     42.18 o 
  -3   9   7      340.92      293.11     50.22 o 
  -2   9   7       70.51       61.03     31.97 o 
  -1   9   7        0.07       12.69     26.32 o 
   0   9   7      365.26      305.13     89.49 o 
   1   9   7     9755.47     9923.07    256.04 o 
   2   9   7     1549.77     1545.66     56.85 o 
   3   9   7     4439.63     4489.55    316.64 o 
   4   9   7       68.99       76.69     27.82 o 
   5   9   7      159.85      160.98     26.81 o 
   6   9   7      221.03      181.24     30.35 o 
   7   9   7       71.40       89.49     38.94 o 
   8   9   7       69.68      146.85     64.25 o 
   9   9   7      118.77       73.42     59.66 o 
  10   9   7        0.13      -75.72     50.48 o 
  11   9   7      341.39      380.89    105.55 o 
  12   9   7      448.26      541.50    123.90 o 
 -10  10   7       94.33       59.66     82.60 o 
  -9  10   7      250.13      330.25     72.96 o 
  -8  10   7      125.35       97.99     54.88 o 
  -7  10   7       10.32       31.27     43.72 o 
  -6  10   7      835.50      852.47     89.19 o 
  -5  10   7      282.29      196.88     49.59 o 
  -4  10   7      481.18      404.37     61.40 o 
  -3  10   7     1438.09     1505.97    104.53 o 
  -2  10   7      187.64       86.82     39.69 o 
  -1  10   7        6.42        8.45     29.69 o 
   0  10   7       29.23       79.89     33.96 o 
   1  10   7       59.07      105.35     34.74 o 
   2  10   7       38.62       27.95     17.80 o 
   3  10   7      154.91      261.80     38.18 o 
   4  10   7        0.85        8.34     15.65 o 
   5  10   7      241.16      263.63     34.84 o 
   6  10   7        1.87       -1.52     23.55 o 
   7  10   7       17.48       13.35     35.25 o 
   8  10   7        0.10       -4.59     50.48 o 
   9  10   7        2.33       18.36     59.66 o 
  10  10   7      134.60      -13.77     64.25 o 
  11  10   7      253.39      224.86     91.78 o 
  -9  11   7       24.03       41.30     58.41 o 
  -8  11   7       39.15       84.90     55.16 o 
  -7  11   7       51.94       88.19     51.62 o 
  -6  11   7        2.89       10.20     43.72 o 
  -5  11   7        6.99       -4.59     42.18 o 
  -4  11   7      360.54      379.18     87.19 o 
  -3  11   7      277.91      130.79     52.77 o 
  -2  11   7       81.84       40.24     41.81 o 
  -1  11   7      487.98      518.77    181.27 o 
   0  11   7      512.25      450.60     59.38 o 
   1  11   7      510.24      569.21     60.27 o 
   2  11   7       94.46       64.90     68.83 o 
   3  11   7       27.17      -55.07     45.89 o 
   4  11   7      208.33      134.68     37.48 o 
   5  11   7        8.17        6.89     24.11 o 
   6  11   7       18.96       57.51     31.57 o 
   7  11   7     2762.01     3021.66    132.55 o 
   8  11   7      311.47      204.74     96.37 o 
  10  11   7        5.91      -22.94     64.25 o 
  -7  12   7       55.60      -26.62     48.35 o 
  -6  12   7       47.35       34.42     51.92 o 
  -5  12   7       11.40       20.10     46.97 o 
  -4  12   7       34.44        9.51     45.08 o 
  -3  12   7       41.58       41.30     64.25 o 
  -2  12   7      559.66      741.04     80.35 o 
  -1  12   7      517.80      624.72     74.97 o 
   0  12   7     1764.12     1946.35    124.57 o 
   1  12   7      706.49      968.28    146.85 o 
   2  12   7      444.26      509.38    110.14 o 
   3  12   7       66.64       41.30     64.25 o 
   4  12   7       59.76      110.14     68.83 o 
   5  12   7      346.83      291.37     43.52 o 
   6  12   7     1329.88     1205.49     80.38 o 
   7  12   7      403.24      465.21     53.07 o 
   8  12   7       15.61        4.37     33.96 o 
   9  12   7        7.75      -34.69     40.46 o 
  -6  13   7       52.55       47.20     56.72 o 
  -5  13   7      150.64      229.34     69.26 o 
  -4  13   7       41.87       38.60     54.88 o 
  -3  13   7      119.82       39.01    137.67 o 
  -2  13   7      142.68      112.43     55.16 o 
  -1  13   7       38.88       82.60     82.60 o 
   0  13   7      651.59      789.31    146.85 o 
   1  13   7      358.36      312.05    100.96 o 
   2  13   7       31.60       18.36     73.42 o 
   3  13   7       23.88       45.89     68.83 o 
   4  13   7      666.80      862.73    146.85 o 
   5  13   7        5.75      -68.83     73.42 o 
   6  13   7       12.65       13.77     68.83 o 
   7  13   7      131.65       97.74     38.64 o 
  -4  14   7        3.42       15.08     56.72 o 
  -3  14   7      123.60      279.93    110.14 o 
  -2  14   7      393.16      435.95    119.31 o 
  -1  14   7        9.36      -18.36     73.42 o 
   0  14   7        5.88        4.59     78.01 o 
   1  14   7       22.38       -4.59     68.83 o 
   2  14   7      113.33       82.60     78.01 o 
   3  14   7       30.92       45.89     73.42 o 
   4  14   7      294.59      371.71    114.72 o 
   5  14   7       46.38      133.08     82.60 o 
  -4 -13   8       92.13      124.82     53.46 o 
  -3 -13   8       29.88       19.01     44.05 o 
  -2 -13   8      133.69      106.14     50.22 o 
  -1 -13   8       60.07       54.49     64.25 o 
   0 -13   8      152.21      167.50     58.14 o 
   1 -13   8      342.27      437.17     73.79 o 
   2 -13   8       28.32      102.92     82.60 o 
   3 -13   8       20.97       18.36     73.42 o 
   4 -13   8       34.70      -18.36     78.01 o 
  -6 -12   8       23.16       13.11     44.05 o 
  -5 -12   8      146.33      172.09     56.01 o 
  -4 -12   8       11.05      -19.50     37.34 o 
  -3 -12   8       63.64       64.40     43.07 o 
  -2 -12   8       49.76       22.24     41.81 o 
  -1 -12   8      192.66      111.67     53.47 o 
   0 -12   8      640.97      587.54     81.56 o 
   1 -12   8      110.75       43.14     48.35 o 
   2 -12   8       96.41      112.43     51.92 o 
   3 -12   8        2.43      -27.53     42.18 o 
   4 -12   8        5.54      -17.51     43.72 o 
   5 -12   8        1.23      -73.42     64.25 o 
  -8 -11   8      138.29      134.43     55.48 o 
  -7 -11   8      457.90      573.60    108.16 o 
  -6 -11   8       38.30      198.03     41.81 o 
  -5 -11   8        9.98        7.65     38.53 o 
  -4 -11   8      341.93      319.13     55.07 o 
  -3 -11   8      122.38      119.31     44.05 o 
  -2 -11   8       43.25        5.16     80.31 o 
  -1 -11   8       72.87      201.87     51.72 o 
   0 -11   8        4.91      -12.71     45.89 o 
   1 -11   8      339.49      343.45     61.40 o 
   2 -11   8       10.83       48.83     40.46 o 
   3 -11   8       29.95       22.94     42.18 o 
   4 -11   8      252.70      190.70     58.14 o 
   5 -11   8      234.60      240.33     59.97 o 
   6 -11   8        1.04       13.77     64.25 o 
  -9 -10   8        0.42       -0.93     34.88 o 
  -8 -10   8      485.25      750.88     65.94 o 
  -7 -10   8       11.08       80.99     38.64 o 
  -6 -10   8        1.47      -33.70     26.58 o 
  -5 -10   8      548.66      548.39     49.32 o 
  -4 -10   8      587.20      553.26     61.09 o 
  -3 -10   8       14.15      -14.42     33.04 o 
  -2 -10   8     3459.99     3495.94    178.97 o 
  -1 -10   8     1129.77     1196.05     92.60 o 
   0 -10   8      308.30      304.65     54.03 o 
   1 -10   8       29.83       -8.76     45.89 o 
   2 -10   8      232.22      153.73     48.67 o 
   3 -10   8      565.99      558.91     89.49 o 
   4 -10   8      677.69      604.16     74.63 o 
   5 -10   8      202.62      180.30     50.22 o 
   6 -10   8      226.67      225.47     59.66 o 
   7 -10   8      109.37      178.97     78.01 o 
   8 -10   8        0.11      -22.94     73.42 o 
   9 -10   8        6.85      -78.01     73.42 o 
 -10  -9   8       60.35       33.87     53.41 o 
  -9  -9   8        0.41      -42.90     49.38 o 
  -8  -9   8     4580.27     5105.26    209.30 o 
  -7  -9   8       47.57       53.14     40.47 o 
  -6  -9   8       25.96       60.59     33.31 o 
  -5  -9   8       22.84       30.45     25.80 o 
  -4  -9   8        4.34       -6.64     21.39 o 
  -3  -9   8     5147.23     4764.99    212.99 o 
  -2  -9   8     1449.05     1526.30    135.38 o 
  -1  -9   8        8.03      -10.55     31.97 o 
   0  -9   8       46.25       -9.18     32.45 o 
   1  -9   8      298.70      268.14     51.92 o 
   2  -9   8       45.31       -4.59     35.69 o 
   3  -9   8       37.04       50.48     50.48 o 
   4  -9   8       77.57       33.87     33.96 o 
   5  -9   8       21.74       -2.52     28.17 o 
   6  -9   8       47.53       13.23     30.83 o 
   7  -9   8      285.40      422.19     91.78 o 
   8  -9   8       21.37       49.53     46.30 o 
   9  -9   8        2.00      -78.01     64.25 o 
  10  -9   8        0.14     -110.14     73.42 o 
 -11  -8   8        0.28       21.75     40.24 o 
 -10  -8   8       82.75       48.28     39.81 o 
  -9  -8   8     8425.45     9056.79    302.61 o 
  -8  -8   8      536.83      546.09     70.31 o 
  -7  -8   8        6.16       15.75     25.43 o 
  -6  -8   8      373.54      332.48     44.84 o 
  -5  -8   8      374.15      452.90     61.99 o 
  -4  -8   8      334.52      286.05     35.92 o 
  -3  -8   8       10.86       17.44     28.28 o 
  -2  -8   8       25.76       26.77     34.42 o 
  -1  -8   8       26.80        4.08     28.67 o 
   0  -8   8       28.60      -39.95     57.36 o 
   1  -8   8      515.80      543.58     84.90 o 
   2  -8   8      746.10      697.20     66.46 o 
   3  -8   8      262.31      270.52     37.56 o 
   4  -8   8        0.05       -6.65     24.64 o 
   5  -8   8      190.93      181.02     34.88 o 
   6  -8   8        0.35       13.32     28.17 o 
   7  -8   8        3.53       -5.19     39.01 o 
   8  -8   8        8.72       72.47     46.97 o 
   9  -8   8       14.19       42.61     45.08 o 
  10  -8   8      215.97      207.47     61.40 o 
  11  -8   8       56.73       87.19     87.19 o 
 -11  -7   8        0.22      -18.56     38.63 o 
 -10  -7   8      244.71      452.16    105.49 o 
  -9  -7   8        0.84      -37.78     34.24 o 
  -8  -7   8        0.08       13.16     26.81 o 
  -7  -7   8      864.17      929.79     69.89 o 
  -6  -7   8        0.23        3.47     22.45 o 
  -5  -7   8      851.28      760.49     89.00 o 
  -4  -7   8      494.60      446.36     38.36 o 
  -3  -7   8        2.45      -24.21     16.14 o 
  -2  -7   8        0.18      -41.65     41.30 o 
  -1  -7   8       63.56       60.74     26.32 o 
   0  -7   8      132.53      128.49     30.55 o 
   1  -7   8      647.42      687.35     62.72 o 
   2  -7   8       48.08       59.66     29.20 o 
   3  -7   8       35.44       11.65     21.98 o 
   4  -7   8     1712.98     1676.54     91.57 o 
   5  -7   8       43.76       13.07     27.20 o 
   6  -7   8      310.59      330.75    105.55 o 
   7  -7   8       89.56       58.70     38.53 o 
   8  -7   8       52.82       33.89     41.81 o 
   9  -7   8       39.24       39.01     45.43 o 
  10  -7   8        4.14       39.17     45.08 o 
  11  -7   8       27.41       64.25     55.16 o 
  12  -7   8      195.60      192.74    100.96 o 
 -12  -6   8       27.95       89.08     54.88 o 
 -11  -6   8      565.70      624.20     66.38 o 
 -10  -6   8     1200.36     1255.31     83.14 o 
  -9  -6   8       12.94       20.08     29.88 o 
  -8  -6   8       19.46       15.30     26.49 o 
  -7  -6   8      342.92      389.83     41.73 o 
  -6  -6   8     1754.38     1714.28     78.69 o 
  -5  -6   8     6627.99     6567.49    298.38 o 
  -4  -6   8        3.94       -6.67     17.20 o 
  -3  -6   8      412.59      358.31     31.38 o 
  -2  -6   8       18.13       -2.92     18.36 o 
  -1  -6   8      473.46      472.36     96.37 o 
   0  -6   8      443.45      460.73     31.14 o 
   1  -6   8       34.80        5.25     17.15 o 
   2  -6   8       31.48       13.58     18.17 o 
   3  -6   8      865.45      727.10     61.17 o 
   4  -6   8       74.33      102.76     25.28 o 
   5  -6   8      142.57      142.45     44.39 o 
   6  -6   8    18729.26    19145.34    571.15 o 
   7  -6   8      616.05      702.96     71.17 o 
   8  -6   8       15.19       33.32     37.21 o 
   9  -6   8       90.14      103.25     66.54 o 
  10  -6   8      179.46      229.45     56.72 o 
  11  -6   8       59.32      104.10     56.72 o 
  12  -6   8       37.63       32.12     51.92 o 
 -12  -5   8        7.45       50.17     48.35 o 
 -11  -5   8      401.71      447.44     57.07 o 
 -10  -5   8        0.15      -23.38     30.45 o 
  -9  -5   8       47.34       43.02     30.35 o 
  -8  -5   8      838.08      800.78     57.32 o 
  -7  -5   8     3244.96     3305.85    126.96 o 
  -6  -5   8       38.52       73.35     43.25 o 
  -5  -5   8      795.80      723.73     46.75 o 
  -4  -5   8      126.81      120.83     20.71 o 
  -3  -5   8       34.87       43.27     14.84 o 
  -2  -5   8        0.09        2.09     17.63 o 
  -1  -5   8        0.32        2.50     16.06 o 
   0  -5   8      900.26      899.97     59.61 o 
   1  -5   8     2747.78     2843.50    100.90 o 
   2  -5   8       70.81       60.54     18.17 o 
   3  -5   8       33.05       19.50     16.65 o 
   4  -5   8     1266.52     1283.10     73.98 o 
   5  -5   8    12109.19    12407.39    377.82 o 
   6  -5   8      378.37      357.78     45.47 o 
   7  -5   8        6.22      -19.08     30.70 o 
   8  -5   8      897.23      912.09    105.55 o 
   9  -5   8      177.79      183.05     64.25 o 
  10  -5   8      245.63      262.30     58.41 o 
  11  -5   8     1229.25     1357.95    231.74 o 
  12  -5   8      233.72      263.49     65.99 o 
  13  -5   8        9.62       63.71     54.88 o 
 -13  -4   8       37.61       98.66     51.92 o 
 -12  -4   8        9.46       -0.37     40.46 o 
 -11  -4   8       13.75       14.91     33.77 o 
 -10  -4   8      167.82      136.49     38.64 o 
  -9  -4   8      309.11      310.96     55.42 o 
  -8  -4   8      255.83      239.69     34.92 o 
  -7  -4   8     3548.77     3800.38    138.29 o 
  -6  -4   8       22.45      -21.28     20.19 o 
  -5  -4   8     1124.06     1058.95     71.13 o 
  -4  -4   8       56.73       59.73     19.49 o 
  -3  -4   8     2386.65     2140.17    107.76 o 
  -2  -4   8      472.79      447.13     28.62 o 
  -1  -4   8    12618.51    12633.89    463.72 o 
   0  -4   8       76.20       76.22     13.79 o 
   1  -4   8       54.03       61.46     15.45 o 
   2  -4   8     2766.14     3006.27    103.91 o 
   3  -4   8      267.18      253.05     28.17 o 
   4  -4   8     1007.47     1168.30    102.12 o 
   5  -4   8     8844.53     8540.01    265.69 o 
   6  -4   8      341.68      341.75     46.00 o 
   7  -4   8       28.42       43.85     28.67 o 
   8  -4   8      270.23      259.30     48.67 o 
   9  -4   8       56.34       25.14     37.21 o 
  10  -4   8     1004.09     1082.38    107.84 o 
  11  -4   8       89.38      124.62     51.62 o 
  12  -4   8        1.29      -15.98     43.72 o 
  13  -4   8      184.37      166.85     63.21 o 
 -13  -3   8      136.40      201.92     82.60 o 
 -12  -3   8      405.46      628.69    105.55 o 
 -11  -3   8       59.88        9.18     45.89 o 
 -10  -3   8      113.87      115.99     46.30 o 
  -9  -3   8      836.04      870.46    112.43 o 
  -8  -3   8      133.75      135.70     43.88 o 
  -7  -3   8      129.72      137.56     23.46 o 
  -6  -3   8       33.79       61.93     21.39 o 
  -5  -3   8       10.95        9.46     12.82 o 
  -4  -3   8    11502.01    11321.15    285.87 o 
  -3  -3   8      291.53      299.53     33.82 o 
  -2  -3   8      633.77      703.78     35.44 o 
  -1  -3   8     1315.69     1187.57     61.40 o 
   0  -3   8       71.80       57.70     14.68 o 
   1  -3   8     1657.10     1535.02     58.63 o 
   2  -3   8     1380.04     1264.14    140.10 o 
   3  -3   8     1924.08     1873.69     89.45 o 
   4  -3   8    22862.27    22609.12    655.06 o 
   5  -3   8     1497.46     1451.99     63.48 o 
   6  -3   8       11.89       45.93     16.64 o 
   7  -3   8     2182.41     2191.36    116.82 o 
   8  -3   8      258.22      282.08     46.97 o 
   9  -3   8     1068.44     1127.33    172.09 o 
  10  -3   8      705.91      642.98     74.63 o 
  11  -3   8      113.30      160.47     51.62 o 
  12  -3   8       24.87        2.55     43.72 o 
  13  -3   8        7.48      -41.30     48.67 o 
 -13  -2   8      257.00      348.76     87.19 o 
 -12  -2   8        1.09      -13.77     50.48 o 
 -11  -2   8      106.01      144.32     46.30 o 
 -10  -2   8     4521.06     4520.16    211.63 o 
  -9  -2   8      498.26      451.94     58.40 o 
  -8  -2   8      252.96      200.22     32.73 o 
  -7  -2   8    10049.89     9911.48    310.04 o 
  -6  -2   8       12.53       12.66     14.57 o 
  -5  -2   8     1776.83     1668.99     58.94 o 
  -4  -2   8      123.42      144.02     33.12 o 
  -3  -2   8    19156.78    19646.95    480.05 o 
  -2  -2   8     3938.63     3926.15    104.22 o 
  -1  -2   8      126.06      153.90     13.35 o 
   0  -2   8     1212.11     1215.50     45.21 o 
   1  -2   8       25.89       27.73     10.86 o 
   2  -2   8      416.74      393.34     25.65 o 
   3  -2   8     1042.56     1074.45     47.54 o 
   4  -2   8     4380.05     4548.69    146.30 o 
   5  -2   8       60.08       68.83     14.28 o 
   6  -2   8     1672.92     1651.96     66.11 o 
   7  -2   8      228.14      242.76     55.07 o 
   8  -2   8      697.06      656.74     64.90 o 
   9  -2   8     1845.68     1778.64    128.49 o 
  10  -2   8       12.01       -4.37     33.96 o 
  11  -2   8        5.50       11.57     37.21 o 
  12  -2   8       12.36      -13.06     41.81 o 
  13  -2   8       39.40       26.98    121.61 o 
  14  -2   8        0.20      -27.53     51.92 o 
 -13  -1   8      475.22      591.98    110.14 o 
 -12  -1   8      151.00      178.97     68.83 o 
 -11  -1   8     1085.21     1148.24     95.90 o 
 -10  -1   8        3.15        4.45     27.30 o 
  -9  -1   8     3061.24     2922.78    119.53 o 
  -8  -1   8     5459.07     5258.87    243.22 o 
  -7  -1   8      152.88       99.32     24.49 o 
  -6  -1   8       17.30       15.08     14.84 o 
  -5  -1   8    22366.53    22527.93    554.41 o 
  -4  -1   8      330.04      421.57     24.73 o 
  -3  -1   8      330.24      307.74     35.18 o 
  -2  -1   8       85.51       81.81      9.50 o 
  -1  -1   8     1269.22     1397.71     49.45 o 
   0  -1   8     3353.32     3286.50    104.66 o 
   1  -1   8     3566.06     3587.52    160.61 o 
   2  -1   8    12971.92    13747.41    398.04 o 
   3  -1   8    21672.99    21763.66    624.09 o 
   4  -1   8      438.39      447.33     26.71 o 
   5  -1   8        0.40       -6.88     16.22 o 
   6  -1   8       59.88       88.08     41.30 o 
   7  -1   8      140.81      131.51     30.70 o 
   8  -1   8      525.60      587.04    114.72 o 
   9  -1   8      861.33      763.47     71.17 o 
  10  -1   8        2.88      -29.95     30.70 o 
  11  -1   8      499.42      382.97     64.66 o 
  12  -1   8        2.41      -13.77     42.18 o 
  13  -1   8      382.50      297.47     69.71 o 
  14  -1   8        1.13      -47.22     50.22 o 
 -13   0   8        3.69      -82.60     59.66 o 
 -12   0   8      167.90      240.16     59.97 o 
 -11   0   8     3684.86     3760.74    166.04 o 
 -10   0   8      732.66      667.52     56.61 o 
  -9   0   8      166.74      123.98     32.20 o 
  -8   0   8      309.54      305.51     35.74 o 
  -7   0   8      364.52      370.71     35.92 o 
  -6   0   8     5133.09     4858.77    163.04 o 
  -5   0   8       66.30       75.98     25.36 o 
  -4   0   8      317.30      248.37     40.15 o 
  -3   0   8     1011.13      978.61     58.68 o 
  -2   0   8        0.04       -1.31      5.09 o 
  -1   0   8      824.00      818.15     44.05 o 
   0   0   8      100.52      126.87     15.53 o 
   1   0   8       89.17       74.49     12.16 o 
   2   0   8    15363.36    15292.81    440.46 o 
   3   0   8      722.48      645.37     30.91 o 
   4   0   8      259.18      351.79     32.45 o 
   5   0   8     5061.52     5253.11    209.13 o 
   6   0   8      633.09      641.87     53.47 o 
   7   0   8      493.22      457.54     48.67 o 
   8   0   8     4167.51     3849.52    174.86 o 
   9   0   8       28.64       23.91     30.70 o 
  10   0   8      443.53      399.95     59.97 o 
  11   0   8      338.63      409.35    100.96 o 
  12   0   8      302.77      333.53     64.90 o 
  13   0   8      167.97      158.65     94.07 o 
  14   0   8       60.64       73.42     55.07 o 
 -13   1   8      346.85      229.45     96.37 o 
 -12   1   8     2272.92     2487.24    215.68 o 
 -11   1   8       81.37       81.07     34.44 o 
 -10   1   8      200.88      189.35     36.90 o 
  -9   1   8      321.10      313.72     38.14 o 
  -8   1   8       51.51       22.32     18.38 o 
  -7   1   8       33.89        5.96     23.04 o 
  -6   1   8      763.84      730.50     44.99 o 
  -5   1   8     2515.11     2505.05     92.89 o 
  -4   1   8      520.81      503.55     30.47 o 
  -3   1   8      190.69      219.90     13.81 o 
  -2   1   8        3.51       16.24      7.05 o 
  -1   1   8    24386.50    25309.95    718.40 o 
   0   1   8      108.18      113.22     18.74 o 
   1   1   8     2988.03     3038.75     97.96 o 
   2   1   8     4748.16     4551.52    140.37 o 
   3   1   8     1863.36     1900.42     65.81 o 
   4   1   8     6847.02     6721.19    252.85 o 
   5   1   8      125.30      128.13     24.18 o 
   6   1   8      272.30      247.27     33.96 o 
   7   1   8     8297.94     7976.32    309.57 o 
   8   1   8       83.31       37.52     27.44 o 
   9   1   8        0.38       20.65     29.20 o 
  10   1   8     3171.20     2955.31    153.90 o 
  11   1   8      166.71      211.50     54.03 o 
  12   1   8      122.12      119.31     48.67 o 
  13   1   8        0.24      -54.08     59.66 o 
  14   1   8        4.40      -50.00     46.97 o 
 -13   2   8        4.08       64.25     78.01 o 
 -12   2   8       51.58      188.15     82.60 o 
 -11   2   8      520.27      523.19     71.39 o 
 -10   2   8      854.05     1037.61    156.03 o 
  -9   2   8      268.42      240.46     34.88 o 
  -8   2   8      389.53      350.05     37.11 o 
  -7   2   8      917.79     1015.84     56.70 o 
  -6   2   8       30.60        8.75     15.45 o 
  -5   2   8     2825.38     2933.62    104.49 o 
  -4   2   8    18447.24    19753.40   1002.70 o 
  -3   2   8     1045.00     1073.19     35.22 o 
  -2   2   8     6650.61     7018.46    208.70 o 
  -1   2   8       59.28       76.99      9.93 o 
   0   2   8      138.15      141.75     12.71 o 
   1   2   8    59045.38    59250.26   1668.41 o 
   2   2   8     7264.15     7662.11    227.76 o 
   3   2   8      198.32      182.54     16.14 o 
   4   2   8     1921.26     2013.28     70.01 o 
   5   2   8      195.10      213.57     17.80 o 
   6   2   8     2192.48     2251.71    108.38 o 
   7   2   8      527.06      511.66     49.59 o 
   8   2   8      282.37      307.24     94.07 o 
   9   2   8     7102.40     6764.89    280.33 o 
  10   2   8      223.65      278.85     98.66 o 
  11   2   8       30.74       90.72     41.81 o 
  12   2   8       46.35       54.15     45.82 o 
  13   2   8       24.00      -64.50     43.00 o 
  14   2   8        0.32        2.29     49.24 o 
 -13   3   8        6.10      -73.42     68.83 o 
 -12   3   8       49.36       73.42     78.01 o 
 -11   3   8       42.01       46.07     39.69 o 
 -10   3   8      173.89      184.52     50.22 o 
  -9   3   8      564.18      458.65     59.97 o 
  -8   3   8      762.75      735.31     68.14 o 
  -7   3   8      145.56      147.24     27.01 o 
  -6   3   8     1512.88     1593.14     69.54 o 
  -5   3   8    10599.73    10423.20    313.92 o 
  -4   3   8      959.57      972.44     44.39 o 
  -3   3   8       53.47       65.39     18.67 o 
  -2   3   8     2040.41     1972.05     88.84 o 
  -1   3   8      161.78      148.83     20.91 o 
   0   3   8     2223.98     2216.29     72.90 o 
   1   3   8     2512.91     2515.13    108.08 o 
   2   3   8     7112.02     6835.03    251.46 o 
   3   3   8    62733.28    63375.97   1787.62 o 
   4   3   8       47.66       47.90     14.85 o 
   5   3   8     1019.26      946.76     51.17 o 
   6   3   8        7.57        0.87     12.71 o 
   7   3   8      169.98      109.89     29.69 o 
   8   3   8      354.56      325.46     46.97 o 
   9   3   8     2320.71     2178.86    122.80 o 
  10   3   8     1109.58     1099.89     88.13 o 
  11   3   8      330.79      417.78     78.01 o 
  12   3   8       59.65       36.88     45.08 o 
  13   3   8       15.15       26.50     50.22 o 
  14   3   8      254.14      249.06     70.51 o 
 -13   4   8        7.51      110.14     82.60 o 
 -12   4   8       11.46      105.55     78.01 o 
 -11   4   8      506.44      601.16    114.72 o 
 -10   4   8      230.68      254.25     50.22 o 
  -9   4   8     1085.92     1090.86    114.72 o 
  -8   4   8       23.41       11.47     29.20 o 
  -7   4   8      540.93      526.34     56.72 o 
  -6   4   8      281.57      316.41     80.31 o 
  -5   4   8      143.82      206.59     29.18 o 
  -4   4   8      595.86      563.27     39.22 o 
  -3   4   8       79.29       32.89     22.94 o 
  -2   4   8     3658.85     3615.59    148.84 o 
  -1   4   8     5865.38     5848.32    221.83 o 
   0   4   8      275.55      243.37     24.91 o 
   1   4   8     6087.91     6251.15    189.54 o 
   2   4   8     9450.92     9665.28    291.84 o 
   3   4   8     6549.08     6606.92    248.09 o 
   4   4   8     4656.50     4430.51    144.77 o 
   5   4   8     1080.95     1184.23     53.58 o 
   6   4   8     3441.14     3446.98    120.47 o 
   7   4   8      711.34      687.60     56.16 o 
   8   4   8    23960.91    23345.51    838.01 o 
   9   4   8       49.65       48.18     35.69 o 
  10   4   8      110.77       74.84     40.71 o 
  11   4   8       81.30      100.45     48.18 o 
  12   4   8       26.03       44.48     40.71 o 
  13   4   8        2.43        5.66     47.39 o 
  14   4   8       39.92       -2.75     53.46 o 
 -13   5   8      306.86      390.06    119.31 o 
 -12   5   8      188.18      302.87    100.96 o 
 -11   5   8      351.49      261.57     91.78 o 
 -10   5   8      937.85      852.79     84.18 o 
  -9   5   8        5.54      -29.83     29.20 o 
  -8   5   8      266.51      258.70     59.66 o 
  -7   5   8     1057.04      979.08    100.96 o 
  -6   5   8      354.07      359.02     73.42 o 
  -5   5   8      937.66      860.74     64.66 o 
  -4   5   8      223.66      138.63     29.20 o 
  -3   5   8      489.73      502.22     45.08 o 
  -2   5   8    11454.89    11100.46    408.24 o 
  -1   5   8     1966.52     1976.17    105.55 o 
   0   5   8     2211.10     2153.88     75.12 o 
   1   5   8    25008.19    24644.98    704.27 o 
   2   5   8    22913.74    21916.41    631.05 o 
   3   5   8      447.23      381.66     29.95 o 
   4   5   8       22.33        9.18     12.71 o 
   5   5   8     2247.39     2555.01     96.10 o 
   6   5   8      157.73      143.61     24.11 o 
   7   5   8     8582.40     8288.71    261.98 o 
   8   5   8      360.58      415.24    135.38 o 
   9   5   8       90.89       92.38     36.37 o 
  10   5   8     2295.03     2348.68    130.67 o 
  11   5   8       12.19      -22.94     33.04 o 
  12   5   8       16.16       17.85     41.60 o 
  13   5   8      167.66      194.00    103.25 o 
 -12   6   8        1.04       -9.18     73.42 o 
 -11   6   8       72.80      142.26     78.01 o 
 -10   6   8       23.97       -0.55     40.46 o 
  -9   6   8       16.51       25.62     38.53 o 
  -8   6   8     1161.31     1205.74     93.93 o 
  -7   6   8      265.45      260.16     57.36 o 
  -6   6   8       15.28        9.72     27.44 o 
  -5   6   8     6239.53     6023.96    249.61 o 
  -4   6   8       45.22       60.47     27.44 o 
  -3   6   8     2761.84     2721.74    127.41 o 
  -2   6   8      221.13      256.10     36.37 o 
  -1   6   8      720.60      584.04     39.73 o 
   0   6   8    25906.48    25982.52    630.41 o 
   1   6   8    22151.78    22267.42    640.55 o 
   2   6   8      411.36      379.96     27.70 o 
   3   6   8      500.45      539.06     34.88 o 
   4   6   8    11515.79    10658.07    322.12 o 
   5   6   8       20.35       19.89     15.90 o 
   6   6   8        8.99      -25.80     17.20 o 
   7   6   8      813.37      804.04     51.56 o 
   8   6   8       79.97       81.73     33.96 o 
   9   6   8      701.07      824.73     74.42 o 
  10   6   8      140.78      135.05     44.05 o 
  11   6   8      452.77      413.97     63.93 o 
  12   6   8     1072.80     1194.01    102.48 o 
  13   6   8        9.83       55.21     64.25 o 
 -12   7   8      123.69      165.20     87.19 o 
 -11   7   8      180.78      454.31    114.72 o 
 -10   7   8      219.47      127.68    121.61 o 
  -9   7   8       13.35       -4.59     57.36 o 
  -8   7   8       82.43       64.25     42.18 o 
  -7   7   8      145.76      183.11     50.48 o 
  -6   7   8     9488.42     9530.41    377.94 o 
  -5   7   8      804.63      893.67     74.63 o 
  -4   7   8       27.11      -25.39     32.12 o 
  -3   7   8     1342.22     1331.66    128.49 o 
  -2   7   8      169.80      127.94     31.97 o 
  -1   7   8     4490.28     4406.09    176.46 o 
   0   7   8       22.75       14.44      9.21 o 
   1   7   8       29.36       25.59     10.80 o 
   2   7   8       84.20      109.90     17.92 o 
   3   7   8    11655.87    11469.71    343.92 o 
   4   7   8      589.97      593.31     40.83 o 
   5   7   8     3586.50     3471.08    125.98 o 
   6   7   8     1292.70     1242.05    107.84 o 
   7   7   8      134.97      109.15     27.30 o 
   8   7   8        6.12        5.61     32.12 o 
   9   7   8      191.61      215.84     46.30 o 
  10   7   8        0.47      -33.27     31.97 o 
  11   7   8      528.69      546.47     71.67 o 
  12   7   8       19.68      -22.94     73.42 o 
  13   7   8      278.94      458.90    123.90 o 
 -11   8   8      133.19      123.90     87.19 o 
 -10   8   8        3.36       57.36     48.67 o 
  -9   8   8        2.79      -10.83     40.46 o 
  -8   8   8      120.02      172.09     51.92 o 
  -7   8   8      390.80      464.22     68.14 o 
  -6   8   8      443.71      457.80     64.66 o 
  -5   8   8      138.72      125.92     59.66 o 
  -4   8   8     1137.81     1171.45     87.43 o 
  -3   8   8      398.05      402.11     50.71 o 
  -2   8   8     1906.46     1879.11    146.85 o 
  -1   8   8       79.70       96.76     39.01 o 
   0   8   8     1458.06     1602.02     53.55 o 
   1   8   8       51.74       45.29     13.24 o 
   2   8   8     2022.46     2219.53     83.46 o 
   3   8   8        4.44        5.16     17.61 o 
   4   8   8     3043.11     2812.54    106.06 o 
   5   8   8      169.74      207.17     28.90 o 
   6   8   8       13.31       -6.35     18.17 o 
   7   8   8      683.83      666.17     61.40 o 
   8   8   8      171.78      122.76     38.53 o 
   9   8   8      101.20      110.00     94.07 o 
  10   8   8       50.45       45.89     59.66 o 
  11   8   8       11.77       -4.59     64.25 o 
  12   8   8      127.63       87.19     87.19 o 
 -10   9   8      102.21       91.78     56.72 o 
  -9   9   8        8.18       91.78     55.07 o 
  -8   9   8      211.57      239.44     59.97 o 
  -7   9   8      122.92      118.57     55.07 o 
  -6   9   8        3.52       12.97     37.21 o 
  -5   9   8        0.68      -25.24     34.42 o 
  -4   9   8      237.78      216.95     80.31 o 
  -3   9   8      146.61      234.46     47.39 o 
  -2   9   8        4.08       -2.97     26.32 o 
  -1   9   8      101.50       93.09     33.04 o 
   0   9   8       46.99       22.68     26.32 o 
   1   9   8     6130.80     6339.73    254.81 o 
   2   9   8      399.71      363.33     26.50 o 
   3   9   8      474.77      265.78    111.32 o 
   4   9   8      212.31      253.28     29.51 o 
   5   9   8       59.01       74.17     21.80 o 
   6   9   8      655.14      623.38     45.82 o 
   7   9   8        4.16       -9.70     21.80 o 
   8   9   8        6.74      -22.94     36.71 o 
   9   9   8      668.91      619.51    110.14 o 
  10   9   8       16.69       13.77     64.25 o 
  11   9   8       55.20      123.90     78.01 o 
  12   9   8       35.95      -13.77     73.42 o 
 -10  10   8        2.13       39.86     56.16 o 
  -9  10   8       30.33       89.94     56.72 o 
  -8  10   8       69.62      105.94     66.54 o 
  -7  10   8       30.48       -8.44     40.46 o 
  -6  10   8       49.79       11.75     40.46 o 
  -5  10   8      455.23      525.23    139.96 o 
  -4  10   8      318.30      443.98     64.66 o 
  -3  10   8      615.98      695.76     74.42 o 
  -2  10   8      280.42      292.89     52.77 o 
  -1  10   8       54.68       25.57     34.42 o 
   0  10   8     1598.13     1712.04    142.26 o 
   1  10   8      102.12       35.75     29.69 o 
   2  10   8       86.14       87.19     31.87 o 
   3  10   8      230.62      281.76     26.30 o 
   4  10   8      140.43      179.52     23.71 o 
   5  10   8       22.02       12.79     17.28 o 
   6  10   8      129.81      171.98     59.66 o 
   7  10   8     1401.39     1453.71    101.87 o 
   8  10   8      257.11      201.92     78.01 o 
   9  10   8       66.41      -45.89     50.48 o 
  10  10   8        8.65      -36.71     59.66 o 
  11  10   8      125.96        4.59     68.83 o 
  -9  11   8       19.80      -43.60     48.67 o 
  -8  11   8        8.35        4.45     53.47 o 
  -7  11   8       30.45        8.52     84.90 o 
  -6  11   8       80.19       55.38     46.97 o 
  -5  11   8        1.55       -4.08     57.36 o 
  -4  11   8        0.11       21.36     40.71 o 
  -3  11   8      274.79      264.22     58.14 o 
  -2  11   8      116.81      146.69     44.99 o 
  -1  11   8      357.31      420.36     59.38 o 
   0  11   8      104.45      146.49     41.81 o 
   1  11   8      402.01      319.26     50.71 o 
   2  11   8       49.56      104.63     38.18 o 
   3  11   8      361.00      419.26     68.83 o 
   4  11   8        0.77        0.16     20.71 o 
   5  11   8        6.39      -18.62     21.39 o 
   6  11   8     1569.94     1698.54     87.35 o 
   7  11   8      587.13      560.72     57.81 o 
   9  11   8      377.46      224.86     82.60 o 
  10  11   8        9.32      -78.01     55.07 o 
  -7  12   8        1.00      -68.14     45.43 o 
  -6  12   8       71.02       86.54     57.36 o 
  -5  12   8       46.55       45.28     48.35 o 
  -4  12   8        4.44        8.57     48.35 o 
  -3  12   8       28.91        6.56     45.08 o 
  -2  12   8        3.25      -21.61     38.53 o 
  -1  12   8      652.66      709.02     79.39 o 
   0  12   8      720.91      762.04     78.27 o 
   1  12   8      152.03      256.22     75.72 o 
   2  12   8      460.90      426.78    105.55 o 
   3  12   8       42.31       -4.59     59.66 o 
   4  12   8       47.46       91.78     68.83 o 
   5  12   8        2.04       -4.59     68.83 o 
   6  12   8       90.51       71.20     43.79 o 
   7  12   8      484.44      485.07     53.63 o 
   8  12   8      111.11      104.89     84.90 o 
   9  12   8       82.77       75.72     45.43 o 
  -6  13   8       64.19       73.91     78.01 o 
  -5  13   8        2.82      -26.35     50.22 o 
  -4  13   8      100.05      170.28     61.40 o 
  -3  13   8       11.10      -31.21     48.35 o 
  -2  13   8      424.41      508.42    117.02 o 
  -1  13   8       83.46      119.87     53.47 o 
   0  13   8      220.40      279.93    100.96 o 
   1  13   8      325.13      353.35    105.55 o 
   2  13   8      165.81      169.79     87.19 o 
   3  13   8       55.09       45.89     64.25 o 
   4  13   8      482.13      624.10    123.90 o 
   5  13   8     1189.43     1138.07    156.03 o 
   6  13   8       34.41       27.53     68.83 o 
   7  13   8        0.21       -9.18     68.83 o 
  -3  14   8        0.20       41.30     82.60 o 
  -2  14   8      293.81      463.49    123.90 o 
  -1  14   8      109.64      211.09     96.37 o 
   0  14   8      460.76      587.39    137.67 o 
   1  14   8        1.47      -96.37     64.25 o 
   2  14   8       51.86       55.07     73.42 o 
   3  14   8      266.81      445.13    123.90 o 
   4  14   8        0.64      -32.12     68.83 o 
   5  14   8       12.87       13.77     78.01 o 
  -3 -13   9        2.98      -45.71     39.69 o 
  -2 -13   9      139.14      120.98     52.88 o 
  -1 -13   9        4.87      -29.12     46.97 o 
   0 -13   9       18.61       68.83     73.42 o 
   1 -13   9      111.91      198.47     63.93 o 
   2 -13   9      152.92      165.20     62.72 o 
   3 -13   9      102.19      114.72     82.60 o 
  -6 -12   9      142.76       92.32    114.72 o 
  -5 -12   9      258.89      315.13     65.05 o 
  -4 -12   9       26.99       -5.14     39.69 o 
  -3 -12   9      366.83      360.62    165.20 o 
  -2 -12   9       15.25       95.15     50.48 o 
  -1 -12   9       19.73       55.99     52.77 o 
   0 -12   9     1587.03     1494.64    247.81 o 
   1 -12   9       95.55       48.18     51.92 o 
   2 -12   9        0.64        4.11     46.97 o 
   3 -12   9        2.24      -55.07     41.81 o 
   4 -12   9      104.45      130.25     54.03 o 
   5 -12   9       54.82      -73.42     59.66 o 
  -7 -11   9        1.89       47.24     39.26 o 
  -6 -11   9     1479.30     1538.09    211.09 o 
  -5 -11   9       40.84       16.06     40.71 o 
  -4 -11   9        3.76       -4.39     41.30 o 
  -3 -11   9        9.50       11.77     34.74 o 
  -2 -11   9       57.72       57.28     71.13 o 
  -1 -11   9     2324.05     2447.01    146.85 o 
   0 -11   9       95.89      117.02     66.54 o 
   1 -11   9        1.40      -55.07     36.71 o 
   2 -11   9        1.77      -13.06     50.48 o 
   3 -11   9       13.68      -31.13     37.21 o 
   4 -11   9       55.96        9.18     42.18 o 
   5 -11   9      141.24      196.82     57.33 o 
   6 -11   9        5.53       22.94     64.25 o 
  -9 -10   9        2.56       14.68     34.92 o 
  -8 -10   9       59.76       57.99     40.38 o 
  -7 -10   9     3032.07     3722.78    151.15 o 
  -6 -10   9       21.79        5.37     32.73 o 
  -5 -10   9       41.27       11.26     35.25 o 
  -4 -10   9      138.32      206.85     47.39 o 
  -3 -10   9      167.65      204.91     45.82 o 
  -2 -10   9      291.56      355.00     56.87 o 
  -1 -10   9     1308.09     1252.74    195.03 o 
   0 -10   9       18.05       24.23     40.46 o 
   1 -10   9       49.87       19.75     37.21 o 
   2 -10   9        4.37      -12.57     37.21 o 
   3 -10   9      209.93      106.81     46.97 o 
   4 -10   9      187.59      155.58     50.22 o 
   5 -10   9      172.29      156.03     52.88 o 
   6 -10   9       23.36       17.81     40.46 o 
   7 -10   9       80.89      156.03     78.01 o 
   8 -10   9        9.15      -41.30     68.83 o 
   9 -10   9       25.15      156.03     87.19 o 
 -10  -9   9      254.10      394.85     59.54 o 
  -9  -9   9       13.61      -12.42     52.68 o 
  -8  -9   9        5.22      171.04     72.76 o 
  -7  -9   9      319.49      326.50    104.00 o 
  -6  -9   9       98.34       21.48     31.71 o 
  -5  -9   9      191.94      221.72     39.28 o 
  -4  -9   9      202.75      172.80     48.18 o 
  -3  -9   9     2689.74     2476.50    273.05 o 
  -2  -9   9     1821.14     1796.83    121.61 o 
  -1  -9   9       71.79       49.52     38.53 o 
   0  -9   9        0.13      -39.47     26.32 o 
   1  -9   9      459.31      563.80     65.99 o 
   2  -9   9      199.13      149.06     43.72 o 
   3  -9   9      368.58      347.70     56.72 o 
   4  -9   9       56.54       34.42     38.94 o 
   5  -9   9       23.19      -16.06     32.45 o 
   6  -9   9      340.60      419.62     51.03 o 
   7  -9   9        1.28      -11.20     40.46 o 
   8  -9   9       65.44       77.27     50.22 o 
   9  -9   9        3.71       24.38     51.62 o 
  10  -9   9        0.26      133.08     82.60 o 
 -11  -8   9       82.85       96.15     60.62 o 
 -10  -8   9       61.77       64.66     40.83 o 
  -9  -8   9     2770.02     2893.32    132.30 o 
  -8  -8   9     2220.35     2443.96    174.61 o 
  -7  -8   9       11.69      -33.99     22.66 o 
  -6  -8   9        3.34        3.80     22.66 o 
  -5  -8   9      589.73      584.33     47.70 o 
  -4  -8   9      169.44      153.19     29.35 o 
  -3  -8   9      174.22      118.19     57.36 o 
  -2  -8   9      230.21      125.90     36.37 o 
  -1  -8   9       31.22       29.47     45.89 o 
   0  -8   9      114.67      127.34     38.53 o 
   1  -8   9       21.10        9.18     32.45 o 
   2  -8   9       29.52      -24.02     27.44 o 
   3  -8   9       40.11       38.90     33.96 o 
   4  -8   9        2.36      -29.62     35.10 o 
   5  -8   9       67.89       30.54     32.82 o 
   6  -8   9       51.61       14.55     29.95 o 
   7  -8   9       48.01       18.74     38.53 o 
   8  -8   9      562.72      439.39     68.14 o 
   9  -8   9       14.09       59.66     50.71 o 
  10  -8   9       26.65      -53.44     50.22 o 
  11  -8   9      136.60      128.49     96.37 o 
 -11  -7   9        0.82       44.42     41.35 o 
 -10  -7   9      127.89      111.26     44.88 o 
  -9  -7   9      542.28      555.71     61.27 o 
  -8  -7   9       80.71       16.35     42.79 o 
  -7  -7   9      349.34      318.34     39.57 o 
  -6  -7   9      263.41      284.74     36.58 o 
  -5  -7   9     1665.00     1605.54     84.22 o 
  -4  -7   9      136.25      132.68     25.49 o 
  -3  -7   9     1834.38     1751.60     99.19 o 
  -2  -7   9        4.86      -15.73     22.03 o 
  -1  -7   9        6.23      -11.80     22.03 o 
   0  -7   9       55.34       35.90     27.44 o 
   1  -7   9      354.10      412.46     51.62 o 
   2  -7   9       97.60       98.24     25.59 o 
   3  -7   9      283.02      283.30     70.02 o 
   4  -7   9       14.84       15.42     22.85 o 
   5  -7   9        5.15       -4.59     23.85 o 
   6  -7   9       23.07       24.02     32.19 o 
   7  -7   9     1086.90     1018.61     85.94 o 
   8  -7   9      190.50      213.03     53.47 o 
   9  -7   9        0.15       43.60     42.18 o 
  10  -7   9      115.08      134.16     59.66 o 
  11  -7   9        3.39       22.94     55.16 o 
 -12  -6   9      287.63      393.76     69.71 o 
 -11  -6   9       52.68       29.12     38.14 o 
 -10  -6   9      503.38      441.66     57.95 o 
  -9  -6   9        6.64      -27.29     30.63 o 
  -8  -6   9       77.29       55.07     34.61 o 
  -7  -6   9       43.75       24.23     22.85 o 
  -6  -6   9      131.64      144.20     31.20 o 
  -5  -6   9     1615.81     1657.75    111.67 o 
  -4  -6   9     1799.15     1650.66     72.45 o 
  -3  -6   9       87.29      104.82     21.39 o 
  -2  -6   9       10.74       -4.59     19.47 o 
  -1  -6   9     3866.15     3722.99    161.37 o 
   0  -6   9      240.35      317.22     71.13 o 
   1  -6   9     1183.86     1261.83     58.73 o 
   2  -6   9        2.01       18.84     17.52 o 
   3  -6   9       54.23       62.48     23.38 o 
   4  -6   9      153.16      105.75     26.23 o 
   5  -6   9       27.63        6.65     25.47 o 
   6  -6   9      373.65      490.85     46.76 o 
   7  -6   9     2062.47     2059.74    137.67 o 
   8  -6   9       56.25       50.29     38.53 o 
   9  -6   9        2.15      -13.77     38.94 o 
  10  -6   9      263.11      400.92     69.71 o 
  11  -6   9       16.31       -2.14     48.35 o 
  12  -6   9      234.73      301.51     94.07 o 
 -12  -5   9        1.03       18.36     73.42 o 
 -11  -5   9      183.98      185.35     45.50 o 
 -10  -5   9       67.59       88.64     36.34 o 
  -9  -5   9        0.04       12.96     27.96 o 
  -8  -5   9       30.05       28.17     27.01 o 
  -7  -5   9      381.93      389.18     40.89 o 
  -6  -5   9       11.93        1.64     22.59 o 
  -5  -5   9      334.15      298.12     32.20 o 
  -4  -5   9      444.24      386.04     35.83 o 
  -3  -5   9       57.47       64.60     17.92 o 
  -2  -5   9     7942.15     7915.50    306.01 o 
  -1  -5   9     1923.75     2036.13     99.97 o 
   0  -5   9      563.64      530.84     32.97 o 
   1  -5   9     2221.91     2164.30     82.26 o 
   2  -5   9        0.63      -18.09     14.00 o 
   3  -5   9       71.13       41.50     19.32 o 
   4  -5   9     2998.93     3324.65    120.92 o 
   5  -5   9     2255.93     2383.26     97.74 o 
   6  -5   9     1232.52     1147.59     63.14 o 
   7  -5   9        3.04      -55.64     41.30 o 
   8  -5   9      280.74      242.71     50.22 o 
   9  -5   9     1104.11     1035.33     90.68 o 
  10  -5   9      220.76      284.41     58.41 o 
  11  -5   9      593.06      702.99    128.49 o 
  12  -5   9      449.36      484.25    105.55 o 
  13  -5   9       16.68        4.59     55.16 o 
 -13  -4   9      653.42      626.70    123.90 o 
 -12  -4   9        7.23        9.71     40.71 o 
 -11  -4   9      110.72       87.62     37.70 o 
 -10  -4   9        9.10       29.05     30.45 o 
  -9  -4   9      513.80      465.67     50.56 o 
  -8  -4   9     2410.80     2522.31    105.54 o 
  -7  -4   9       24.86       28.97     27.30 o 
  -6  -4   9     1440.01     1454.29     69.37 o 
  -5  -4   9    13091.96    13069.84    386.33 o 
  -4  -4   9       19.88       14.73     14.92 o 
  -3  -4   9      641.31      737.82     46.75 o 
  -2  -4   9    11601.30    12385.67    457.22 o 
  -1  -4   9     5651.91     5892.27    231.59 o 
   0  -4   9      588.37      572.92     30.45 o 
   1  -4   9       99.27      103.04     20.06 o 
   2  -4   9      810.92      935.54     55.02 o 
   3  -4   9     1189.38     1127.49    183.56 o 
   4  -4   9     2567.52     2716.94    101.40 o 
   5  -4   9      310.37      314.50     35.19 o 
   6  -4   9     2011.51     2099.93     87.54 o 
   7  -4   9        3.73       11.47     25.36 o 
   8  -4   9       29.90       36.71     43.60 o 
   9  -4   9      202.22      174.99     48.35 o 
  10  -4   9      534.48      685.26     79.45 o 
  11  -4   9     1169.82     1413.21    113.43 o 
  12  -4   9       85.73       89.49     51.92 o 
  13  -4   9        7.71       -0.43     51.62 o 
 -13  -3   9      150.11      166.87     53.47 o 
 -12  -3   9      164.34      114.72     64.25 o 
 -11  -3   9      849.75      743.16     79.98 o 
 -10  -3   9      331.23      257.06     97.36 o 
  -9  -3   9        0.16       20.78     28.51 o 
  -8  -3   9       68.16       74.08     29.95 o 
  -7  -3   9      425.41      432.60     40.83 o 
  -6  -3   9     8276.42     8125.00    252.99 o 
  -5  -3   9      160.62      172.64     19.28 o 
  -4  -3   9     3341.72     3417.41     97.24 o 
  -3  -3   9    35498.05    36181.37   1013.64 o 
  -2  -3   9       31.14       98.57     22.03 o 
  -1  -3   9     2261.11     2367.22     78.88 o 
   0  -3   9      196.94      218.30     17.91 o 
   1  -3   9      371.13      355.65     24.93 o 
   2  -3   9       65.00       40.39     25.09 o 
   3  -3   9      390.58      493.74     55.80 o 
   4  -3   9    19367.70    19289.45    562.36 o 
   5  -3   9       47.95       42.56     25.66 o 
   6  -3   9       24.45       15.12     16.14 o 
   7  -3   9      122.19      117.02     35.69 o 
   8  -3   9       82.26       72.11     73.42 o 
   9  -3   9       44.11      -20.29     30.70 o 
  10  -3   9       62.90       35.18     38.53 o 
  11  -3   9       91.36       76.27     46.30 o 
  12  -3   9        9.41       16.06     45.08 o 
  13  -3   9      132.38      112.43     58.41 o 
 -13  -2   9      292.78      440.54    100.96 o 
 -12  -2   9      388.88      413.01     87.19 o 
 -11  -2   9       26.37       18.74     38.53 o 
 -10  -2   9     2441.38     2895.87    156.75 o 
  -9  -2   9     1687.10     1720.92    110.23 o 
  -8  -2   9     1260.23     1188.68     66.90 o 
  -7  -2   9      660.17      619.37     38.80 o 
  -6  -2   9        0.79        3.10     13.06 o 
  -5  -2   9     1121.75     1103.18     44.41 o 
  -4  -2   9    16820.79    17268.61    427.81 o 
  -3  -2   9      920.47      937.82     49.68 o 
  -2  -2   9    20703.27    22166.04    633.39 o 
  -1  -2   9       57.92      105.63     24.86 o 
   0  -2   9        1.08       12.39      9.44 o 
   1  -2   9       17.67        8.01      9.93 o 
   2  -2   9     4654.86     3862.18    387.64 o 
   3  -2   9      968.02      994.87     52.78 o 
   4  -2   9      854.21      845.74     42.52 o 
   5  -2   9      171.42      190.87     20.99 o 
   6  -2   9      374.14      356.13     38.51 o 
   7  -2   9      342.36      427.13     50.22 o 
   8  -2   9      470.34      530.29     58.41 o 
   9  -2   9        2.46        2.29     29.20 o 
  10  -2   9       85.41      126.20     42.18 o 
  11  -2   9       13.55        5.32     40.46 o 
  12  -2   9       90.22       23.56     64.25 o 
  13  -2   9      130.29      170.54     75.72 o 
  14  -2   9       94.48      173.31     69.71 o 
 -13  -1   9      210.44      247.81     82.60 o 
 -12  -1   9       14.57       13.77     55.07 o 
 -11  -1   9     2627.60     2684.06    149.61 o 
 -10  -1   9     1536.82     1684.67     94.22 o 
  -9  -1   9      169.65      114.34     30.35 o 
  -8  -1   9     3743.92     3572.64    169.23 o 
  -7  -1   9      314.41      355.46     38.35 o 
  -6  -1   9      242.60      256.14     23.71 o 
  -5  -1   9     3929.66     4061.30    115.40 o 
  -4  -1   9    22693.71    23392.73    572.02 o 
  -3  -1   9     6798.93     8535.01    215.77 o 
  -2  -1   9     1137.65     1125.89     44.53 o 
  -1  -1   9     1742.65     1726.57     60.83 o 
   0  -1   9      675.01      718.44     37.38 o 
   1  -1   9     2054.85     2517.82    107.08 o 
   2  -1   9     8832.42     9586.55    283.32 o 
   3  -1   9    16262.47    16371.18    474.89 o 
   4  -1   9     2520.15     2682.76     92.05 o 
   5  -1   9        8.91       -2.29     16.22 o 
   6  -1   9      106.97       92.41     61.95 o 
   7  -1   9      198.64      129.08     32.45 o 
   8  -1   9      127.75      132.33     75.72 o 
   9  -1   9     1972.99     2007.37    118.41 o 
  10  -1   9        3.49      -21.93     28.67 o 
  11  -1   9      177.43      121.05     46.97 o 
  12  -1   9      405.41      488.05     98.66 o 
  13  -1   9        8.67       92.61     52.88 o 
  14  -1   9        8.60      -50.32     46.30 o 
 -12   0   9      604.90      650.59     77.07 o 
 -11   0   9      989.06     1142.77    114.68 o 
 -10   0   9       14.04      -35.18     26.49 o 
  -9   0   9     1995.52     2082.70     95.38 o 
  -8   0   9      729.95      628.08     84.22 o 
  -7   0   9        5.40      -10.43     17.20 o 
  -6   0   9     1113.67     1078.03     98.52 o 
  -5   0   9    12153.07    12181.91    356.95 o 
  -4   0   9      261.36      220.84     21.50 o 
  -3   0   9     2818.46     2587.93    120.12 o 
  -2   0   9    20552.64    20934.30    747.52 o 
  -1   0   9      715.88      749.46     44.05 o 
   0   0   9      265.23      271.34     18.65 o 
   1   0   9     2192.42     2162.38     74.09 o 
   2   0   9       30.42       43.42     12.16 o 
   3   0   9     7992.56     7749.90    231.23 o 
   4   0   9      278.57      258.27     30.70 o 
   5   0   9     1501.72     1509.92     80.93 o 
   6   0   9     3653.63     3673.07    160.61 o 
   7   0   9       44.17       32.12     24.18 o 
   8   0   9       95.83      137.75     32.45 o 
   9   0   9      158.31      110.54     43.60 o 
  10   0   9      237.27      291.69     53.47 o 
  11   0   9      605.20      527.80     72.53 o 
  12   0   9      501.25      449.47     71.67 o 
  13   0   9        1.12       23.36     61.95 o 
  14   0   9      156.28      161.67     62.72 o 
 -13   1   9       82.94      100.96     87.19 o 
 -12   1   9     2820.00     3382.09    256.98 o 
 -11   1   9      342.29      421.67     75.72 o 
 -10   1   9      334.65      285.72     40.89 o 
  -9   1   9       74.83       50.84     41.02 o 
  -8   1   9      626.19      667.72     65.99 o 
  -7   1   9       28.37       18.92     18.17 o 
  -6   1   9      302.56      293.40     29.38 o 
  -5   1   9      364.13      357.74     27.26 o 
  -4   1   9      593.39      649.35     29.49 o 
  -3   1   9    19848.66    20536.69    500.51 o 
  -2   1   9      571.85      661.26     42.08 o 
  -1   1   9     6036.52     6416.88    203.69 o 
   0   1   9    21504.86    20340.53    746.82 o 
   1   1   9       35.67       53.10     11.30 o 
   2   1   9     1146.32     1119.43     56.72 o 
   3   1   9      265.85      214.69     20.32 o 
   4   1   9     7474.29     7470.74    278.84 o 
   5   1   9      108.11       98.98     22.71 o 
   6   1   9     1048.65     1075.47     80.31 o 
   7   1   9     1890.91     1950.42    172.09 o 
   8   1   9      134.90      146.55     33.96 o 
   9   1   9        0.92       19.32     30.70 o 
  10   1   9      191.37      275.32     98.66 o 
  11   1   9     4623.35     5021.98    234.84 o 
  12   1   9      164.95      206.26     58.40 o 
  13   1   9        4.42       43.20     46.30 o 
  14   1   9        2.31      -35.53     49.59 o 
 -13   2   9      442.17      564.45    119.31 o 
 -12   2   9      211.39      270.75    100.96 o 
 -11   2   9      104.67      104.28     46.97 o 
 -10   2   9      841.69      845.00     81.12 o 
  -9   2   9      785.30      915.82     60.10 o 
  -8   2   9       39.29       81.18     24.93 o 
  -7   2   9     2288.20     2256.32     92.89 o 
  -6   2   9      672.28      636.36     47.39 o 
  -5   2   9      716.46      827.76     44.99 o 
  -4   2   9     1667.69     1773.15     56.31 o 
  -3   2   9     1143.70     1212.01     38.26 o 
  -2   2   9     6240.85     6683.91    238.48 o 
  -1   2   9     6808.94     7221.86    214.23 o 
   0   2   9     2304.92     2389.49     99.19 o 
   1   2   9    31442.55    32266.60    916.31 o 
   2   2   9    10706.25    11398.94    333.68 o 
   3   2   9      952.92      955.51     41.10 o 
   4   2   9      205.72      189.89     17.19 o 
   5   2   9     4856.82     4875.03    154.00 o 
   6   2   9     1618.27     1573.87     85.58 o 
   7   2   9     1629.48     1597.60     90.68 o 
   8   2   9        5.33       -6.88     22.71 o 
   9   2   9     3059.33     2833.97    172.09 o 
  10   2   9    16139.07    15714.83    593.15 o 
  11   2   9       17.73      -28.82     40.46 o 
  12   2   9       31.07       41.30     45.43 o 
  13   2   9      124.28       48.95     51.72 o 
  14   2   9        0.03       19.79     51.62 o 
 -13   3   9        1.18      192.74     91.78 o 
 -12   3   9        7.75       -4.59     68.83 o 
 -11   3   9      307.82      318.98     61.40 o 
 -10   3   9        7.71      -20.42     31.97 o 
  -9   3   9      171.95      121.61     42.18 o 
  -8   3   9     3516.60     3500.35    168.64 o 
  -7   3   9       11.49       -6.47     18.17 o 
  -6   3   9      315.97      322.55     31.02 o 
  -5   3   9      926.88      932.98     74.97 o 
  -4   3   9     2441.29     2462.71     71.18 o 
  -3   3   9        9.36       18.81     39.01 o 
  -2   3   9        0.05        0.00     11.01 o 
  -1   3   9      139.27      156.67     22.03 o 
   0   3   9     8322.78     8091.32    239.04 o 
   1   3   9      179.14      236.81     19.32 o 
   2   3   9     3080.47     2860.83    116.82 o 
   3   3   9    62587.39    61349.70   1730.25 o 
   4   3   9    10788.79    10579.11    314.20 o 
   5   3   9       24.32       11.41     12.71 o 
   6   3   9       20.61       37.79     13.79 o 
   7   3   9     4183.44     3865.20    170.15 o 
   8   3   9     1079.76     1013.74     74.97 o 
   9   3   9     7657.05     7603.19    309.27 o 
  10   3   9      100.23      186.52     49.59 o 
  11   3   9      160.29      174.81    103.25 o 
  12   3   9     1036.33     1133.44     99.19 o 
  13   3   9       72.24       77.74     52.63 o 
  14   3   9       14.65      103.63     56.01 o 
 -13   4   9       14.98     -110.14     73.42 o 
 -12   4   9        6.41      -32.12     64.25 o 
 -11   4   9      730.93      799.78     85.94 o 
 -10   4   9        0.22       74.71     39.69 o 
  -9   4   9      190.11      240.67     50.22 o 
  -8   4   9       37.20       42.75     30.70 o 
  -7   4   9      111.73       48.18     31.97 o 
  -6   4   9    10629.55    10495.66    402.21 o 
  -5   4   9      604.25      672.67     58.41 o 
  -4   4   9      212.80      189.97     30.70 o 
  -3   4   9     1475.73     1296.09     72.53 o 
  -2   4   9      323.44      331.67     33.04 o 
  -1   4   9     1905.49     1909.81     88.84 o 
   0   4   9     5910.42     5748.20    175.35 o 
   1   4   9      590.57      562.97     34.26 o 
   2   4   9    27992.05    27085.44    773.28 o 
   3   4   9     4579.41     4060.07    267.45 o 
   4   4   9     1794.21     1809.10     70.62 o 
   5   4   9      220.60      337.19     47.03 o 
   6   4   9     3911.92     3691.21    127.71 o 
   7   4   9       69.24       26.31     24.18 o 
   8   4   9     4182.51     3983.01    180.93 o 
   9   4   9     2472.03     2333.03    127.41 o 
  10   4   9      217.18      161.53     45.82 o 
  11   4   9      288.76      300.45     58.40 o 
  12   4   9        6.83      -12.62     37.34 o 
  13   4   9       44.89       56.90     48.18 o 
  14   4   9        8.81      -69.45     46.30 o 
 -12   5   9      644.92      757.18    142.26 o 
 -11   5   9      323.95      330.93     64.66 o 
 -10   5   9       34.21       -2.99     37.21 o 
  -9   5   9       92.37      106.25     41.81 o 
  -8   5   9      629.48      562.19     73.42 o 
  -7   5   9      322.23      234.96     55.07 o 
  -6   5   9        5.46      -27.53     22.71 o 
  -5   5   9        4.07       -9.18     29.83 o 
  -4   5   9     5685.22     5156.17    213.87 o 
  -3   5   9     1526.72     1528.45     82.32 o 
  -2   5   9       57.85       37.48     22.94 o 
  -1   5   9      938.68     1068.70     71.13 o 
   0   5   9      409.86      345.80     37.16 o 
   1   5   9     1321.40     1345.48     54.23 o 
   2   5   9     3985.66     3643.59    120.75 o 
   3   5   9      709.44      652.32     38.63 o 
   4   5   9       26.28       10.90     14.85 o 
   5   5   9      328.30      355.89     32.61 o 
   6   5   9      563.78      588.63     44.05 o 
   7   5   9     2273.26     2022.68    111.63 o 
   8   5   9     4975.85     4691.94    205.57 o 
   9   5   9        0.03      -22.94     25.96 o 
  10   5   9      237.93      246.20     50.71 o 
  11   5   9      306.12      320.61     58.14 o 
  12   5   9       12.52       -4.08     43.00 o 
  13   5   9       24.73      -18.20     44.99 o 
 -12   6   9        0.24       18.36     78.01 o 
 -11   6   9       44.45       68.39     50.22 o 
 -10   6   9      165.17      139.00     50.22 o 
  -9   6   9        0.87       27.53     36.71 o 
  -8   6   9      179.36      108.72     48.18 o 
  -7   6   9        9.70      -43.00     28.67 o 
  -6   6   9     1184.69     1063.95     81.12 o 
  -5   6   9       31.27       14.04     27.44 o 
  -4   6   9        3.68       13.77     24.18 o 
  -3   6   9      272.52      217.60     35.25 o 
  -2   6   9      880.71      921.60     66.54 o 
  -1   6   9      286.75      303.55     36.37 o 
   0   6   9      254.52      282.55     18.64 o 
   1   6   9    25445.89    26030.33    745.66 o 
   2   6   9     2500.73     2406.01     86.90 o 
   3   6   9       24.22        3.37     14.35 o 
   4   6   9    10718.94    10365.34    315.13 o 
   5   6   9      875.58      755.31     46.76 o 
   6   6   9        1.28      -21.37     19.10 o 
   7   6   9      323.72      317.29     35.97 o 
   8   6   9      189.13      153.01     71.13 o 
   9   6   9      938.01     1091.68     84.85 o 
  10   6   9      326.74      368.96     96.37 o 
  11   6   9       80.98       86.40     46.97 o 
  12   6   9      418.88      566.19     76.07 o 
  13   6   9      116.16       73.42     73.42 o 
 -12   7   9      164.61      330.41    114.72 o 
 -11   7   9        5.71      -45.89     64.25 o 
 -10   7   9      141.28      103.97     61.95 o 
  -9   7   9        9.29       -3.34     35.25 o 
  -8   7   9      775.16      872.60     85.94 o 
  -7   7   9       57.20      132.26     45.08 o 
  -6   7   9      616.68      573.03     65.99 o 
  -5   7   9     2054.36     1882.06    220.27 o 
  -4   7   9      567.14      566.06     58.14 o 
  -3   7   9      501.85      426.89     66.54 o 
  -2   7   9     1086.55      909.50     96.37 o 
  -1   7   9      298.23      226.55     33.96 o 
   0   7   9     1585.07     1607.42     51.15 o 
   1   7   9      125.69      139.18     14.65 o 
   2   7   9       53.10       51.12     16.21 o 
   3   7   9    13115.21    12425.33    372.31 o 
   4   7   9      559.51      525.58     37.56 o 
   5   7   9     1415.77     1264.98     94.81 o 
   6   7   9     1075.84      963.52     56.24 o 
   7   7   9      122.09      152.42     29.51 o 
   8   7   9      837.22      890.25     74.42 o 
   9   7   9       55.67       58.51     38.53 o 
  10   7   9       24.37       62.83    105.55 o 
  11   7   9      429.79      554.13    142.26 o 
  12   7   9        0.48      -23.60     45.08 o 
  13   7   9       19.03      192.74    105.55 o 
 -11   8   9      501.97      679.17    137.67 o 
 -10   8   9        5.17       -0.63     46.97 o 
  -9   8   9        3.01       -4.59     38.94 o 
  -8   8   9      809.31      712.42     84.90 o 
  -7   8   9      127.34      136.52     48.18 o 
  -6   8   9     1421.64     1473.04    105.42 o 
  -5   8   9       16.25      -27.99     31.97 o 
  -4   8   9      421.48      313.80     57.36 o 
  -3   8   9      574.40      529.43     57.33 o 
  -2   8   9      133.50      121.94     33.04 o 
  -1   8   9     1707.96     1804.90     97.98 o 
   0   8   9     1328.23     1370.05    192.74 o 
   1   8   9       37.28       38.63     12.25 o 
   2   8   9     1156.30     1187.92     50.34 o 
   3   8   9        0.60      -21.72     14.48 o 
   4   8   9      954.13      978.65     53.80 o 
   5   8   9        3.12        0.06     18.17 o 
   6   8   9       22.49       30.68     20.89 o 
   7   8   9       10.21       -3.06     21.20 o 
   8   8   9       97.17       73.42     35.69 o 
   9   8   9      992.35      999.54     83.62 o 
  10   8   9       26.43      -31.13     37.21 o 
  11   8   9        1.62      -36.71     59.66 o 
  12   8   9       33.82       -9.18     82.60 o 
 -10   9   9       68.29       96.63     56.72 o 
  -9   9   9       29.81       25.31     50.22 o 
  -8   9   9      150.95       77.72     50.22 o 
  -7   9   9        0.23       -1.53     64.25 o 
  -6   9   9       25.10       25.24     38.94 o 
  -5   9   9      125.42       57.17     38.53 o 
  -4   9   9       47.24       19.04     61.95 o 
  -3   9   9      339.07      250.84     46.30 o 
  -2   9   9      143.70      134.92     39.69 o 
  -1   9   9       79.21       45.38     27.10 o 
   0   9   9      103.67       95.06     34.42 o 
   1   9   9        2.57       17.82     25.24 o 
   2   9   9       12.64       -9.57     13.97 o 
   3   9   9     3129.75     2878.68     89.73 o 
   4   9   9        9.74        1.06     17.92 o 
   5   9   9       14.38       -2.12     17.92 o 
   6   9   9        1.57       -5.42     25.07 o 
   7   9   9        2.49      -11.22     20.86 o 
   8   9   9      419.44      460.95     58.14 o 
   9   9   9      230.05       50.48     64.25 o 
  10   9   9       41.87       22.94     68.83 o 
  11   9   9      568.67      399.24    105.55 o 
  12   9   9       58.74       41.30     78.01 o 
  -9  10   9      120.01       89.55     56.16 o 
  -8  10   9        1.26       15.98     46.97 o 
  -7  10   9      187.51      181.27     61.95 o 
  -6  10   9      129.12      137.25     52.88 o 
  -5  10   9      290.14      278.74     56.72 o 
  -4  10   9      754.52      678.73     78.27 o 
  -3  10   9      332.00      317.43     68.83 o 
  -2  10   9       40.82       61.85     36.37 o 
  -1  10   9        0.28        4.59     45.89 o 
   0  10   9        4.65       12.85     64.25 o 
   1  10   9      890.56      887.03     91.78 o 
   2  10   9     1038.01      990.02     84.90 o 
   3  10   9       25.79       24.67     50.48 o 
   4  10   9      769.71      494.32    141.39 o 
   5  10   9      323.36      323.89     64.25 o 
   6  10   9       88.08       80.71     25.23 o 
   7  10   9      776.99      871.01     79.45 o 
   8  10   9      129.25      114.72     73.42 o 
   9  10   9      374.92      371.71     96.37 o 
  10  10   9      117.81      142.26     78.01 o 
  11  10   9        2.84      -36.71     68.83 o 
  -8  11   9       18.46       -5.13     54.88 o 
  -7  11   9       48.43       91.78     54.88 o 
  -6  11   9       83.16       11.47     45.43 o 
  -5  11   9      196.29      185.85     55.16 o 
  -4  11   9        0.19       18.36     55.07 o 
  -3  11   9        2.57      -13.37     37.21 o 
  -2  11   9      292.02      308.27     59.44 o 
  -1  11   9        7.10      -30.81     33.04 o 
   0  11   9      239.24      234.10     59.66 o 
   1  11   9      592.80      475.17     56.01 o 
   2  11   9       94.57       85.20     34.74 o 
   3  11   9      748.88     1067.11    266.16 o 
   4  11   9       93.32      122.63     41.30 o 
   5  11   9       40.73       33.57     26.23 o 
   6  11   9     2592.35     2973.18    130.99 o 
   7  11   9     3607.52     3715.73    145.29 o 
   8  11   9        0.26      -13.77     50.48 o 
   9  11   9      166.23      114.72     68.83 o 
  10  11   9        1.61       22.94     59.66 o 
  -7  12   9        2.05       -6.88     51.92 o 
  -6  12   9        6.10       -4.59     48.67 o 
  -5  12   9      160.00      139.12    103.25 o 
  -4  12   9        0.37       19.78     46.97 o 
  -3  12   9      568.54      564.31     78.27 o 
  -2  12   9        3.35      -28.59     41.81 o 
  -1  12   9       44.61       35.18     43.72 o 
   0  12   9     1509.33     1646.43    114.67 o 
   1  12   9      439.81      481.67     64.51 o 
   2  12   9       67.61      130.16     59.66 o 
   3  12   9      125.54      211.09     82.60 o 
   4  12   9       59.33       -9.18     55.07 o 
   5  12   9      960.52      940.74    137.67 o 
   6  12   9       34.85      137.67     78.01 o 
   7  12   9       77.63       63.37     37.11 o 
   8  12   9      323.66      339.40     54.88 o 
   9  12   9       97.61      117.17     50.48 o 
  -6  13   9       44.31       39.33     68.83 o 
  -5  13   9        6.47       -1.11     52.77 o 
  -4  13   9        0.40      -13.03     50.22 o 
  -3  13   9        2.44       48.18     48.67 o 
  -2  13   9       10.76      -28.95     41.81 o 
  -1  13   9      626.17      795.36     87.09 o 
   0  13   9      196.97      165.47     54.88 o 
   1  13   9       22.63      -87.19     59.66 o 
   2  13   9      369.25      399.24    114.72 o 
   3  13   9      195.08      298.28     96.37 o 
   4  13   9      114.45      165.20     87.19 o 
   5  13   9     1633.99     1982.45    206.50 o 
   6  13   9        2.16       -9.18     64.25 o 
   7  13   9      185.69      137.67     78.01 o 
  -3  14   9        0.30      -32.12     51.92 o 
  -2  14   9       15.77      -18.36     73.42 o 
  -1  14   9      594.10      757.18    146.85 o 
   0  14   9       45.02       50.48     82.60 o 
   1  14   9       92.88      165.20     91.78 o 
   2  14   9       25.60      133.08     87.19 o 
   3  14   9       60.33      224.86     96.37 o 
   4  14   9      311.65      206.50     91.78 o 
   5  14   9       15.13       -9.18     73.42 o 
  -2 -13  10        2.61        1.92     48.36 o 
  -1 -13  10       12.67       27.82     50.71 o 
   0 -13  10        0.10       46.75     59.66 o 
   1 -13  10      254.57      271.82     96.37 o 
   2 -13  10      190.50      297.51     71.17 o 
  -5 -12  10      178.63      198.29     59.66 o 
  -4 -12  10        8.73        3.06     91.78 o 
  -3 -12  10      158.58      240.76     56.87 o 
  -2 -12  10      376.88      455.77     70.40 o 
  -1 -12  10       27.51       27.23     48.35 o 
   0 -12  10      161.25      133.97     58.14 o 
   1 -12  10      832.18      859.17     94.07 o 
   2 -12  10       38.26        9.48     64.25 o 
   3 -12  10        2.28      -37.70     45.08 o 
   4 -12  10       73.95       20.94     51.62 o 
   5 -12  10        5.95      -57.11     43.72 o 
  -7 -11  10        6.12       28.00     37.56 o 
  -6 -11  10       67.88      147.50     55.07 o 
  -5 -11  10      126.41      124.35     49.59 o 
  -4 -11  10       43.11       18.00    105.55 o 
  -3 -11  10        0.14        9.18     38.91 o 
  -2 -11  10      264.51      248.28     61.95 o 
  -1 -11  10     1255.32     1158.11     99.19 o 
   0 -11  10     1504.95     1569.96    123.90 o 
   1 -11  10        3.31       56.33     46.97 o 
   2 -11  10       37.71        6.88     45.43 o 
   3 -11  10      305.54      336.57     64.90 o 
   4 -11  10      118.21       31.38     50.22 o 
   5 -11  10       62.19       48.18     48.67 o 
   6 -11  10        4.65       50.48     73.42 o 
  -8 -10  10        7.27        3.68     34.92 o 
  -7 -10  10     1867.75     2147.53    173.03 o 
  -6 -10  10      487.64      560.33     62.85 o 
  -5 -10  10        0.23      -39.01     31.97 o 
  -4 -10  10       55.34       20.35     36.37 o 
  -3 -10  10      597.73      528.08     63.66 o 
  -2 -10  10      281.94      269.43     55.07 o 
  -1 -10  10      166.55      227.05     50.71 o 
   0 -10  10      717.85      576.95     70.51 o 
   1 -10  10        2.65      -20.23     48.18 o 
   2 -10  10       37.56      -10.33     38.53 o 
   3 -10  10       32.96       36.71     42.18 o 
   4 -10  10      196.52      114.72     48.67 o 
   5 -10  10      221.63      190.65     52.88 o 
   6 -10  10        2.75       68.83     73.42 o 
   7 -10  10        0.03      119.31     73.42 o 
   8 -10  10       18.20       41.30     73.42 o 
  -9  -9  10      191.40      234.93     64.03 o 
  -8  -9  10      223.05      339.46     50.56 o 
  -7  -9  10        9.03      -46.36     30.91 o 
  -6  -9  10      141.90       27.67     30.02 o 
  -5  -9  10      399.57      357.20     40.83 o 
  -4  -9  10       16.34       41.50     34.74 o 
  -3  -9  10      676.26      650.35     69.48 o 
  -2  -9  10     2035.26     2295.54    126.67 o 
  -1  -9  10     1552.78     1493.53    123.90 o 
   0  -9  10        1.17      -44.74     29.83 o 
   1  -9  10       21.75       19.61     35.25 o 
   2  -9  10      434.16      388.97     58.41 o 
   3  -9  10        0.74      -19.23     33.96 o 
   4  -9  10       17.22       54.27     37.21 o 
   5  -9  10       13.24      -11.26     35.25 o 
   6  -9  10       15.22       45.89     59.66 o 
   7  -9  10       10.20       56.97     46.97 o 
   8  -9  10       12.73      138.37     53.47 o 
   9  -9  10       84.33       98.80     54.88 o 
  10  -9  10       15.01       55.07     82.60 o 
 -10  -8  10       15.72       17.42     37.57 o 
  -9  -8  10      452.36      494.66     68.37 o 
  -8  -8  10     2002.00     1949.10    103.61 o 
  -7  -8  10        2.31      -38.96     26.81 o 
  -6  -8  10      122.37      127.43     45.18 o 
  -5  -8  10      141.82      114.09     28.51 o 
  -4  -8  10       68.71       73.62     59.66 o 
  -3  -8  10       16.07      -22.94     43.60 o 
  -2  -8  10     1027.97     1134.68     81.41 o 
  -1  -8  10       56.34       55.79     30.70 o 
   0  -8  10      118.54       77.55     31.97 o 
   1  -8  10      426.94      347.05     53.47 o 
   2  -8  10        0.43      -21.33     27.44 o 
   3  -8  10      148.72      133.63     52.77 o 
   4  -8  10        4.97        0.00     32.45 o 
   5  -8  10        7.58      -23.34     21.61 o 
   6  -8  10        1.72      -29.83     32.45 o 
   7  -8  10      140.88      164.08     98.66 o 
   8  -8  10       38.31       69.31     52.77 o 
   9  -8  10      150.97      123.25     56.16 o 
  10  -8  10       32.00       22.94     51.92 o 
  11  -8  10       46.47       74.06     58.14 o 
 -11  -7  10       20.53       71.78     42.50 o 
 -10  -7  10        9.85       12.21     40.39 o 
  -9  -7  10     1085.27     1051.01     76.79 o 
  -8  -7  10       57.37       41.69     41.19 o 
  -7  -7  10        7.80       29.20     25.80 o 
  -6  -7  10       81.33       95.37     38.09 o 
  -5  -7  10     2008.59     2110.78     89.72 o 
  -4  -7  10      300.38      238.74     32.73 o 
  -3  -7  10      161.69      157.45     36.37 o 
  -2  -7  10      254.60      290.73     40.71 o 
  -1  -7  10       40.56       16.64     25.36 o 
   0  -7  10     2584.60     2427.26    124.14 o 
   1  -7  10     1025.38     1237.92     85.58 o 
   2  -7  10      465.11      513.05     71.13 o 
   3  -7  10      874.57      979.85     58.63 o 
   4  -7  10       19.66       -5.32     22.85 o 
   5  -7  10       46.10       -4.59     26.49 o 
   6  -7  10      836.17      835.18     60.57 o 
   7  -7  10       64.52      135.38     57.36 o 
   8  -7  10        2.16       45.89     42.18 o 
   9  -7  10        1.90       65.78     43.72 o 
  10  -7  10       71.03       79.26     53.47 o 
  11  -7  10       87.75      157.14     59.97 o 
 -12  -6  10      119.53      179.36     56.72 o 
 -11  -6  10       20.07       34.76     37.70 o 
 -10  -6  10       57.86       28.75     37.57 o 
  -9  -6  10       14.16       17.36     43.50 o 
  -8  -6  10       25.56       59.19     31.20 o 
  -7  -6  10      383.20      355.26     41.81 o 
  -6  -6  10      212.09      243.64     55.26 o 
  -5  -6  10      557.95      558.77     44.96 o 
  -4  -6  10       13.60       23.21     21.39 o 
  -3  -6  10     3096.16     3000.38    153.73 o 
  -2  -6  10        0.04      -17.21     20.65 o 
  -1  -6  10      947.45      941.79     66.08 o 
   0  -6  10     3022.02     3124.43    145.59 o 
   1  -6  10      423.13      428.11     50.22 o 
   2  -6  10       87.57       57.99     22.03 o 
   3  -6  10       68.17       30.18     21.98 o 
   4  -6  10      421.03      358.17     50.22 o 
   5  -6  10     1119.00     1081.22     72.89 o 
   6  -6  10       12.89       57.65     29.81 o 
   7  -6  10      317.98      332.70     55.16 o 
   8  -6  10      156.25      155.23     46.97 o 
   9  -6  10       11.05       26.62     45.89 o 
  10  -6  10       12.78      -27.53     42.18 o 
  11  -6  10       12.65      -16.83     48.35 o 
  12  -6  10      203.75      251.68     72.96 o 
 -12  -5  10      202.47      197.91     98.66 o 
 -11  -5  10       13.48       -1.47     38.14 o 
 -10  -5  10       82.15       91.41     38.14 o 
  -9  -5  10      401.33      462.07     51.59 o 
  -8  -5  10      124.66      124.44     32.10 o 
  -7  -5  10      240.96      304.08     36.33 o 
  -6  -5  10     1744.99     1735.19     79.31 o 
  -5  -5  10      309.02      273.38     32.10 o 
  -4  -5  10     1844.03     1848.29     76.27 o 
  -3  -5  10        0.23       -3.39     13.35 o 
  -2  -5  10     7324.99     7407.47    289.75 o 
  -1  -5  10     5521.74     5794.59    233.03 o 
   0  -5  10     2300.91     2196.25     80.68 o 
   1  -5  10      266.59      286.79     27.19 o 
   2  -5  10     1747.63     1924.19     78.10 o 
   3  -5  10        0.52        8.80     18.17 o 
   4  -5  10       56.65       36.31     22.62 o 
   5  -5  10     2746.99     2840.50    111.02 o 
   6  -5  10     2450.13     2457.82    101.13 o 
   7  -5  10       24.97      -30.50     27.53 o 
   8  -5  10       57.05       13.37     73.42 o 
   9  -5  10      175.14      167.04     48.35 o 
  10  -5  10      276.57      280.25     61.40 o 
  11  -5  10      114.74      143.62     96.37 o 
  12  -5  10        3.99       -5.18     50.22 o 
 -12  -4  10        6.56       34.42     45.43 o 
 -11  -4  10      481.28      443.41     55.03 o 
 -10  -4  10       51.59       45.42     30.91 o 
  -9  -4  10      114.01      115.95     35.44 o 
  -8  -4  10     1968.03     2015.86     91.97 o 
  -7  -4  10      838.27      798.08     59.40 o 
  -6  -4  10     1575.78     1584.77     74.21 o 
  -5  -4  10     6761.71     6606.62    210.57 o 
  -4  -4  10       33.64       20.65     24.34 o 
  -3  -4  10     1810.95     1721.21     73.63 o 
  -2  -4  10     1216.42     1340.11     74.97 o 
  -1  -4  10     6898.13     6811.25    264.09 o 
   0  -4  10      930.06      831.39     39.51 o 
   1  -4  10      882.19      970.48     46.56 o 
   2  -4  10      107.13       97.86     20.86 o 
   3  -4  10      157.04       69.10     28.06 o 
   4  -4  10    17695.37    17791.30    523.47 o 
   5  -4  10      331.32      346.50     41.65 o 
   6  -4  10       72.01       76.30     22.19 o 
   7  -4  10        2.06       10.71     28.67 o 
   8  -4  10        5.84      -21.06     27.44 o 
   9  -4  10      281.46      340.76     58.14 o 
  10  -4  10      606.47      654.66     79.05 o 
  11  -4  10      581.37      611.52     82.70 o 
  12  -4  10       50.31       26.35     59.66 o 
  13  -4  10        0.14       16.49     51.62 o 
 -13  -3  10      132.92      107.63     52.88 o 
 -12  -3  10       64.64       -2.55     43.72 o 
 -11  -3  10      855.48      843.32     66.89 o 
 -10  -3  10        0.39      -39.34     26.23 o 
  -9  -3  10     2329.60     2691.56    114.20 o 
  -8  -3  10        7.12       66.01     33.95 o 
  -7  -3  10      136.64      144.19     32.91 o 
  -6  -3  10    10433.22    10176.11    310.82 o 
  -5  -3  10      128.01      108.53     25.26 o 
  -4  -3  10      311.90      293.61     20.48 o 
  -3  -3  10    21049.31    21944.30    536.56 o 
  -2  -3  10    29900.68    29159.59   1038.13 o 
  -1  -3  10       13.45       43.09     22.29 o 
   0  -3  10       29.57       28.68     11.24 o 
   1  -3  10     1388.00     1389.05     65.23 o 
   2  -3  10      268.82      275.42     24.93 o 
   3  -3  10    21425.54    20843.45    821.99 o 
   4  -3  10     8399.61     8948.79    275.37 o 
   5  -3  10      998.95     1123.22     55.95 o 
   6  -3  10      371.53      334.62     45.43 o 
   7  -3  10       14.55        2.45     24.18 o 
   8  -3  10        7.85      -28.68     45.89 o 
   9  -3  10     1019.31     1064.50     89.19 o 
  10  -3  10       34.65       76.14     50.48 o 
  11  -3  10      270.74      247.77     59.97 o 
  12  -3  10        0.57       39.52     49.59 o 
  13  -3  10      137.03       96.37     61.65 o 
 -13  -2  10       15.15       24.30     43.72 o 
 -12  -2  10     1131.06     1220.67    123.90 o 
 -11  -2  10        0.47      -21.76     28.17 o 
 -10  -2  10      218.92       50.89     40.12 o 
  -9  -2  10     2625.72     2518.01    106.71 o 
  -8  -2  10     5185.02     5215.93    179.42 o 
  -7  -2  10     1338.86     1435.45     84.12 o 
  -6  -2  10      125.35      147.14     20.53 o 
  -5  -2  10      317.84      329.05     23.36 o 
  -4  -2  10    19360.99    19684.97    485.61 o 
  -3  -2  10    13609.10    13692.43    340.16 o 
  -2  -2  10     3399.98     4116.85    130.27 o 
  -1  -2  10        4.75        2.92     11.50 o 
   0  -2  10     5917.31     6060.15    185.72 o 
   1  -2  10      826.40      833.74     38.42 o 
   2  -2  10      264.14      271.84     46.25 o 
   3  -2  10      159.76      174.65     20.86 o 
   4  -2  10     1430.56     1432.29     60.70 o 
   5  -2  10     1432.24     1467.90     68.01 o 
   6  -2  10        3.69      -29.06     36.71 o 
   7  -2  10      251.08      317.14     46.97 o 
   8  -2  10     1016.48      908.81     91.78 o 
   9  -2  10       68.61       -6.52     36.71 o 
  10  -2  10     1232.37     1301.97    102.18 o 
  11  -2  10       23.90       17.65     68.83 o 
  12  -2  10      159.97       77.12     80.31 o 
  13  -2  10        9.70       89.89     55.07 o 
  14  -2  10      332.48      550.51     92.44 o 
 -12  -1  10       40.52        0.00     55.07 o 
 -11  -1  10        0.08        0.00     42.18 o 
 -10  -1  10     9165.70     9663.45    393.45 o 
  -9  -1  10       17.47        5.25     23.34 o 
  -8  -1  10      387.62      430.86     34.24 o 
  -7  -1  10      476.79      485.54     32.61 o 
  -6  -1  10      174.33      169.76     20.80 o 
  -5  -1  10       57.06       48.70     13.76 o 
  -4  -1  10     1492.35     1546.91     53.94 o 
  -3  -1  10    10870.24    12684.84    315.90 o 
  -2  -1  10      379.69      367.71     26.90 o 
  -1  -1  10     4426.92     4295.13    144.98 o 
   0  -1  10     1002.01     1002.35     43.52 o 
   1  -1  10     1063.11      848.47     51.92 o 
   2  -1  10     1727.63     1848.70     71.23 o 
   3  -1  10     1993.10     1948.15     72.20 o 
   4  -1  10     1026.83     1111.08     47.91 o 
   5  -1  10       14.51        7.93     39.01 o 
   6  -1  10      209.80      233.65     37.21 o 
   7  -1  10     1254.10     1246.14    107.84 o 
   8  -1  10       62.85       41.30     29.20 o 
   9  -1  10      722.91      658.96     68.14 o 
  10  -1  10       11.85       25.57     33.96 o 
  11  -1  10       53.24      105.89     43.72 o 
  12  -1  10      253.76      312.58     64.25 o 
  13  -1  10      934.55     1124.93    128.49 o 
  14  -1  10       29.78       37.83     59.44 o 
 -11   0  10      754.71      950.58     91.78 o 
 -10   0  10       24.16       20.77     28.96 o 
  -9   0  10      412.28      398.43     43.77 o 
  -8   0  10     1419.56     1458.96     74.17 o 
  -7   0  10      129.19      112.24     37.27 o 
  -6   0  10       24.27       10.33     13.20 o 
  -5   0  10     5362.91     5342.04    177.28 o 
  -4   0  10      200.24      130.81     20.53 o 
  -3   0  10     3550.08     3900.45    121.92 o 
  -2   0  10     8397.14     8710.34    323.71 o 
  -1   0  10      492.00      470.64     39.01 o 
   0   0  10     4260.99     4270.15    133.76 o 
   1   0  10      668.33      595.80     31.57 o 
   2   0  10     2498.18     2565.01     88.13 o 
   3   0  10     5144.83     4855.21    151.66 o 
   4   0  10      653.63      650.26     32.16 o 
   5   0  10      855.85      913.57    114.72 o 
   6   0  10      272.18      267.02     50.48 o 
   7   0  10      854.98      749.44     63.21 o 
   8   0  10      457.95      390.64     89.49 o 
   9   0  10      350.35      270.67     50.22 o 
  10   0  10       22.47       13.08     31.97 o 
  11   0  10     1094.31     1229.70    100.44 o 
  12   0  10     1671.93     1648.04    124.90 o 
  13   0  10        7.33       23.69     50.22 o 
  14   0  10       79.70      124.39     61.40 o 
 -13   1  10       25.94       64.25     68.83 o 
 -12   1  10      118.09       18.36     68.83 o 
 -11   1  10     1187.88     1109.25    149.14 o 
 -10   1  10      148.07       81.73     59.28 o 
  -9   1  10       40.63       27.90     22.66 o 
  -8   1  10      757.56      678.95     56.30 o 
  -7   1  10      159.76      177.40     33.16 o 
  -6   1  10      203.34      192.17     20.13 o 
  -5   1  10      412.59      433.77     25.19 o 
  -4   1  10      618.67      657.08     39.74 o 
  -3   1  10    14139.34    14470.93    356.13 o 
  -2   1  10     1530.47     1547.19     56.85 o 
  -1   1  10      174.80      165.31     16.20 o 
   0   1  10    10835.01    10133.46    384.84 o 
   1   1  10     1238.49     1328.22     57.94 o 
   2   1  10     6594.96     6588.26    200.39 o 
   3   1  10        0.23       -7.09      8.60 o 
   4   1  10     1187.24     1132.89     46.36 o 
   5   1  10     2557.97     2703.23    121.39 o 
   6   1  10      324.99      278.14     37.21 o 
   7   1  10      114.74       87.19     29.20 o 
   8   1  10        9.85       16.83     24.18 o 
   9   1  10        9.76       -9.18     25.96 o 
  10   1  10      182.42      185.87     82.60 o 
  11   1  10       63.67      141.65     48.35 o 
  12   1  10        0.15       49.15     49.59 o 
  13   1  10        1.53      -40.54     47.39 o 
  14   1  10      119.92       59.15     57.33 o 
 -13   2  10       15.86       27.53     73.42 o 
 -12   2  10      460.50      495.61    114.72 o 
 -11   2  10       19.61        0.00     40.46 o 
 -10   2  10        4.55      -22.94     32.45 o 
  -9   2  10     2126.40     2189.82    126.43 o 
  -8   2  10        6.11       23.40     23.55 o 
  -7   2  10       27.97       52.16     20.86 o 
  -6   2  10      271.72      251.35     32.20 o 
  -5   2  10      232.31      255.56     19.57 o 
  -4   2  10    12159.26    13052.00    326.20 o 
  -3   2  10      922.42     1029.08     34.63 o 
  -2   2  10      431.22      392.50     23.34 o 
  -1   2  10     5464.57     5641.53    171.75 o 
   0   2  10      845.40      949.36     39.26 o 
   1   2  10      984.49      926.89     40.57 o 
   2   2  10      686.39      743.42     36.14 o 
   3   2  10     5064.88     5072.32    158.84 o 
   4   2  10     7596.34     7472.00    225.77 o 
   5   2  10      203.05      221.47     26.24 o 
   6   2  10     1749.42     1700.24     91.78 o 
   7   2  10      131.85      234.41     94.07 o 
   8   2  10       12.29       48.18     29.20 o 
   9   2  10       72.46       77.36     33.96 o 
  10   2  10     9892.07    10127.51    403.51 o 
  11   2  10     1443.25     1474.24    109.76 o 
  12   2  10       34.14       31.97     47.39 o 
  13   2  10        2.21       24.78     45.82 o 
  14   2  10       38.54        7.21     91.78 o 
 -13   3  10       25.73       64.25     87.19 o 
 -12   3  10        9.53       50.48     73.42 o 
 -11   3  10      451.49      449.72     69.71 o 
 -10   3  10      769.33      741.57     77.68 o 
  -9   3  10      346.86      344.17     56.72 o 
  -8   3  10      666.50      697.42     96.37 o 
  -7   3  10      142.72       97.68     33.96 o 
  -6   3  10      217.04      195.22     24.78 o 
  -5   3  10     1786.41     1656.00     60.28 o 
  -4   3  10     1275.82     1306.31     42.66 o 
  -3   3  10       35.45       51.05     15.01 o 
  -2   3  10       27.52       11.47     12.98 o 
  -1   3  10        1.52        0.00     11.01 o 
   0   3  10        0.62       -1.06      7.05 o 
   1   3  10       94.08       71.40     13.25 o 
   2   3  10     2119.99     1885.89    107.84 o 
   3   3  10      490.35      495.09     30.83 o 
   4   3  10     9356.80     9153.68    274.55 o 
   5   3  10      961.78      914.38     44.39 o 
   6   3  10        2.06        4.20     13.79 o 
   7   3  10     3717.21     3687.98    166.52 o 
   8   3  10      280.06      283.82     46.30 o 
   9   3  10    14229.49    13019.11    495.68 o 
  10   3  10     1919.59     1933.15    122.16 o 
  11   3  10        4.46      -22.75     37.21 o 
  12   3  10      505.52      566.58    144.55 o 
  13   3  10       78.35       25.46     49.59 o 
  14   3  10        0.65       12.10     51.72 o 
 -13   4  10       32.91       87.19     82.60 o 
 -12   4  10       14.81       18.36     68.83 o 
 -11   4  10        4.58      -34.42     48.18 o 
 -10   4  10       19.09       12.57     37.21 o 
  -9   4  10        1.26       -2.29     32.45 o 
  -8   4  10        3.71       13.77     32.45 o 
  -7   4  10      108.15       88.50     33.96 o 
  -6   4  10      134.29       89.03     31.97 o 
  -5   4  10     1360.17     1217.91     79.45 o 
  -4   4  10     1024.04      953.89    130.79 o 
  -3   4  10     1140.01      963.14     62.72 o 
  -2   4  10       59.67       27.53     16.22 o 
  -1   4  10     2566.31     2609.56    151.44 o 
   0   4  10     1401.01     1462.27     54.82 o 
   1   4  10      522.15      546.72     30.63 o 
   2   4  10      927.56     1052.34     48.53 o 
   3   4  10    40652.89    39168.42   1248.98 o 
   4   4  10     5467.39     5346.26    171.28 o 
   5   4  10      224.38      216.56     23.59 o 
   6   4  10     8573.34     8617.58    265.56 o 
   7   4  10      275.88      248.98     39.69 o 
   8   4  10      524.63      563.10     59.44 o 
   9   4  10      558.05      511.02     87.19 o 
  10   4  10      198.84      193.56     48.35 o 
  11   4  10      471.83      527.60     91.78 o 
  12   4  10       46.11      -15.24     39.69 o 
  13   4  10       19.08       58.51     47.22 o 
  14   4  10       14.62       57.50     54.03 o 
 -12   5  10       77.07      142.26     91.78 o 
 -11   5  10      178.32      266.70     61.73 o 
 -10   5  10      115.51      132.45     50.48 o 
  -9   5  10       16.11       20.54     33.96 o 
  -8   5  10     1381.43     1157.66     89.19 o 
  -7   5  10        5.77      -25.24     25.36 o 
  -6   5  10     1397.04     1343.08    169.79 o 
  -5   5  10       16.69      -22.37     32.12 o 
  -4   5  10     2477.63     2205.48    111.63 o 
  -3   5  10     7435.48     7382.25    286.83 o 
  -2   5  10     1707.88     1771.35     88.84 o 
  -1   5  10     1262.10     1509.72     77.07 o 
   0   5  10     4435.00     4148.62    132.49 o 
   1   5  10     3991.20     3834.93    159.35 o 
   2   5  10     6323.64     5949.36    186.11 o 
   3   5  10      323.39      296.29     36.16 o 
   4   5  10        3.45      -19.87     13.25 o 
   5   5  10    12657.11    12292.05    369.04 o 
   6   5  10      356.18      428.08     65.20 o 
   7   5  10       63.75       17.85     28.67 o 
   8   5  10     6480.28     6574.19    376.30 o 
   9   5  10       23.82       57.15     35.25 o 
  10   5  10      418.44      420.06     61.73 o 
  11   5  10      244.36      202.96     68.83 o 
  12   5  10        9.81      -48.57     37.34 o 
  13   5  10      322.66      321.14     91.78 o 
 -12   6  10      180.52      243.22    100.96 o 
 -11   6  10      235.44      272.21     63.93 o 
 -10   6  10       47.23       98.27     48.18 o 
  -9   6  10     1313.61     1455.89    107.08 o 
  -8   6  10       34.90        8.74     33.96 o 
  -7   6  10      182.09      191.10     84.90 o 
  -6   6  10     6846.18     6728.90    279.01 o 
  -5   6  10      692.13      716.14     67.91 o 
  -4   6  10     1041.08     1073.02    112.43 o 
  -3   6  10      913.49      943.42     67.22 o 
  -2   6  10       49.57       31.47     22.03 o 
  -1   6  10     3160.10     3056.83    133.93 o 
   0   6  10       68.82       49.66     11.03 o 
   1   6  10     1029.52     1166.60     50.38 o 
   2   6  10     3004.79     2766.00     97.82 o 
   3   6  10       28.49       12.08     14.48 o 
   4   6  10      879.58      769.64    112.18 o 
   5   6  10      160.64      120.84     23.85 o 
   6   6  10       39.80       27.89     20.86 o 
   7   6  10     1012.84      921.79     71.13 o 
   8   6  10      271.17      213.08     43.72 o 
   9   6  10       22.64       39.01     35.69 o 
  10   6  10      280.51      350.73     59.44 o 
  11   6  10        0.98      -10.65     39.69 o 
  12   6  10        5.24        9.18     66.54 o 
  13   6  10       34.38       64.66     52.88 o 
 -11   7  10       27.42       32.12     51.62 o 
 -10   7  10      262.42      267.89     73.42 o 
  -9   7  10        3.43      -26.77     45.89 o 
  -8   7  10      304.68      215.88     71.13 o 
  -7   7  10     1870.18     1851.32    118.41 o 
  -6   7  10       52.82       70.83     37.21 o 
  -5   7  10      856.98      760.09     72.96 o 
  -4   7  10     2115.19     2174.00    165.20 o 
  -3   7  10      360.42      371.75     46.30 o 
  -2   7  10       50.66       54.53     29.83 o 
  -1   7  10      431.58      416.02     78.01 o 
   0   7  10      109.50      126.42     25.36 o 
   1   7  10      770.59      797.96     56.01 o 
   2   7  10       64.92       38.04     18.07 o 
   3   7  10       71.87       81.67     21.98 o 
   4   7  10       16.12        8.24     18.17 o 
   5   7  10     2166.07     2232.72    111.91 o 
   6   7  10      260.77      272.81     34.44 o 
   7   7  10       25.90       22.68     43.60 o 
   8   7  10        1.03       20.65     32.45 o 
   9   7  10       29.86       -8.49     31.97 o 
  10   7  10       60.86       10.65     39.69 o 
  11   7  10        4.58      -38.75     48.18 o 
  12   7  10        3.69      -59.98     45.08 o 
  13   7  10      344.83      532.32    133.08 o 
 -11   8  10       60.25       13.77     82.60 o 
 -10   8  10      259.18      221.33     62.72 o 
  -9   8  10        3.29        4.02     38.53 o 
  -8   8  10      847.11      855.11     89.19 o 
  -7   8  10      736.99      840.14     84.18 o 
  -6   8  10      278.34      265.20     68.83 o 
  -5   8  10     1051.90     1051.98    123.90 o 
  -4   8  10      227.86      212.22     46.30 o 
  -3   8  10      370.08      352.53     49.59 o 
  -2   8  10      232.05      173.94     98.66 o 
  -1   8  10     1900.33     1970.16    103.64 o 
   0   8  10       31.83       33.04     22.91 o 
   1   8  10       12.23        3.18     19.46 o 
   2   8  10       22.21       34.95     19.02 o 
   3   8  10       49.93       39.28     19.90 o 
   4   8  10     1147.73     1145.43     80.47 o 
   5   8  10      315.70      278.15     33.30 o 
   6   8  10      481.37      457.80     71.65 o 
   7   8  10      329.58      254.73     35.26 o 
   8   8  10       32.62       25.84     30.70 o 
   9   8  10     1541.13     1502.39    133.08 o 
  10   8  10       23.77        3.12     40.46 o 
  11   8  10       71.50      -36.71     73.42 o 
  12   8  10        9.23       22.94     82.60 o 
 -10   9  10       34.97       62.15     56.72 o 
  -9   9  10      122.18       45.59     50.22 o 
  -8   9  10      215.74      257.06     61.65 o 
  -7   9  10        4.22       15.68     38.53 o 
  -6   9  10      112.05      104.40     45.08 o 
  -5   9  10      710.63      574.44     69.71 o 
  -4   9  10      111.36       85.20     37.21 o 
  -3   9  10      314.07      365.24     57.33 o 
  -2   9  10      103.90      119.71     36.37 o 
  -1   9  10      118.66       74.30     31.27 o 
   0   9  10      551.85      544.39    103.25 o 
   1   9  10       23.63       39.14     41.30 o 
   2   9  10       27.53       21.60     26.32 o 
   3   9  10     5202.37     4838.57    137.22 o 
   4   9  10        6.79       12.00     17.92 o 
   5   9  10      301.24      283.56     33.19 o 
   6   9  10        2.95       -0.34     20.36 o 
   7   9  10       10.02       25.59     21.98 o 
   8   9  10     2799.42     2659.72    144.55 o 
   9   9  10     1674.53     1705.86    114.89 o 
  10   9  10       10.96      -41.30     68.83 o 
  11   9  10      626.08      628.69    128.49 o 
  -9  10  10        1.46       18.36     51.92 o 
  -8  10  10       12.11       13.45     46.97 o 
  -7  10  10       37.68      -18.36     43.72 o 
  -6  10  10     1123.59     1188.22    201.92 o 
  -5  10  10      196.38      247.09     68.83 o 
  -4  10  10        2.49       18.36     35.69 o 
  -3  10  10     1322.22     1647.20    109.04 o 
  -2  10  10        5.60      -32.12     45.89 o 
  -1  10  10      405.72      342.12     52.88 o 
   0  10  10      200.90      158.78     38.18 o 
   1  10  10      739.59      693.09     63.66 o 
   2  10  10       30.97       47.42     34.42 o 
   3  10  10      269.92      329.87     48.18 o 
   4  10  10      124.67      101.25     19.01 o 
   5  10  10      716.43      634.67     47.70 o 
   6  10  10       36.38       38.71     24.56 o 
   7  10  10      624.73      682.05     54.68 o 
   8  10  10       73.15      165.20     68.83 o 
   9  10  10      179.73      137.67     82.60 o 
  10  10  10      641.34      569.04    114.72 o 
  11  10  10        2.51      -32.12     64.25 o 
  -8  11  10       15.32      -19.07     51.62 o 
  -7  11  10      185.14      114.72     80.31 o 
  -6  11  10       72.09        0.00     45.43 o 
  -5  11  10        6.77       11.65     41.81 o 
  -4  11  10      372.80      402.66     69.26 o 
  -3  11  10       31.53       17.65     68.83 o 
  -2  11  10       52.78       59.66     45.89 o 
  -1  11  10      265.42      338.33     58.40 o 
   0  11  10        0.21       -5.84     33.96 o 
   1  11  10       37.89       -0.66     33.04 o 
   2  11  10       58.37       97.10     71.13 o 
   3  11  10       66.94       52.15     68.83 o 
   4  11  10     1108.59     1087.69     78.95 o 
   5  11  10       46.65       31.21     30.55 o 
   6  11  10       16.87      129.90     34.12 o 
   7  11  10     8687.30     9471.27    387.68 o 
   8  11  10       38.38      -32.12     50.48 o 
   9  11  10      106.91       45.89     59.66 o 
  10  11  10        0.66        9.18     64.25 o 
  -7  12  10       11.25       -0.54     82.60 o 
  -6  12  10       29.16      -12.85     47.39 o 
  -5  12  10        2.09        2.29     45.08 o 
  -4  12  10       57.23       45.89     50.48 o 
  -3  12  10      451.33      442.76     72.75 o 
  -2  12  10      272.64      348.59    107.84 o 
  -1  12  10       12.13      -31.76     39.69 o 
   0  12  10      335.56      362.48     59.38 o 
   1  12  10     3849.26     4312.95    438.25 o 
   2  12  10      690.20      778.12     84.90 o 
   3  12  10        4.04      -23.16     31.27 o 
   4  12  10       42.95       32.12     64.25 o 
   5  12  10      238.13      504.79    110.14 o 
   6  12  10     3525.67     4175.99    302.87 o 
   7  12  10       18.29      -29.14     33.05 o 
   8  12  10      120.05      114.72     45.43 o 
   9  12  10       80.40      117.48     48.35 o 
  -5  13  10      152.79      157.72     61.40 o 
  -4  13  10       30.72       53.29     50.22 o 
  -3  13  10       99.48       84.70     56.16 o 
  -2  13  10      147.65      213.70    107.84 o 
  -1  13  10      446.39      431.76     71.17 o 
   0  13  10     1984.85     2380.45    145.49 o 
   1  13  10      450.43      445.13    110.14 o 
   2  13  10       33.73      151.44     78.01 o 
   3  13  10      446.50      500.20    114.72 o 
   4  13  10      345.40      513.97    114.72 o 
   5  13  10       67.89       78.01     78.01 o 
   6  13  10       10.51       41.30     73.42 o 
   7  13  10        0.20      -55.07     64.25 o 
  -3  14  10       50.37       -2.29     51.92 o 
  -2  14  10      195.15      204.21     64.90 o 
  -1  14  10        1.36       27.53     73.42 o 
   0  14  10        0.62       36.71     78.01 o 
   1  14  10      106.68       50.48     82.60 o 
   2  14  10      166.92      261.57    100.96 o 
   3  14  10        5.06       55.07     73.42 o 
   4  14  10       16.28       -4.59     73.42 o 
   5  14  10       53.76       18.36     73.42 o 
   0 -13  11      157.91      192.40     78.01 o 
  -5 -12  11      324.26      321.67     67.22 o 
  -4 -12  11       21.01        1.33     48.36 o 
  -3 -12  11       36.54       84.04     50.71 o 
  -2 -12  11        6.26      -21.63     44.05 o 
  -1 -12  11      247.01      320.08     65.99 o 
   0 -12  11       83.64       47.90     51.62 o 
   1 -12  11      329.62      510.16     79.45 o 
   2 -12  11      316.42      327.43     73.42 o 
   3 -12  11        1.33     -120.46     80.31 o 
   4 -12  11        2.89      -59.66     45.43 o 
   5 -12  11        0.06      -18.20     46.30 o 
  -7 -11  11      295.94      349.65     66.08 o 
  -6 -11  11      249.19      385.55     67.03 o 
  -5 -11  11       86.57       36.71     73.42 o 
  -4 -11  11      155.52      120.18     94.07 o 
  -3 -11  11       80.42      -18.87     41.60 o 
  -2 -11  11       60.73       43.14     45.82 o 
  -1 -11  11      674.57      767.47    100.96 o 
   0 -11  11     1560.23     1565.75    116.28 o 
   1 -11  11      352.55      235.99    135.38 o 
   2 -11  11       22.00       32.12     45.43 o 
   3 -11  11      111.46      130.58     52.88 o 
   4 -11  11      176.49       98.80     54.88 o 
   5 -11  11        4.08      -21.20     46.30 o 
   6 -11  11       10.61       -9.18     68.83 o 
   7 -11  11       37.90      114.72     82.60 o 
  -8 -10  11       55.99       76.06     40.83 o 
  -7 -10  11       16.41       48.71     50.17 o 
  -6 -10  11     1076.59     1220.86    104.74 o 
  -5 -10  11       16.91      -12.10     35.25 o 
  -4 -10  11       20.89       -7.93     36.71 o 
  -3 -10  11       68.24       76.31     41.60 o 
  -2 -10  11      294.49      164.59     48.35 o 
  -1 -10  11        3.59      -31.92     41.30 o 
   0 -10  11       12.30       -9.18     38.94 o 
   1 -10  11        0.49      -13.77     38.53 o 
   2 -10  11        2.81      -41.30     35.25 o 
   3 -10  11       86.47       34.59     41.81 o 
   4 -10  11       60.98      -18.36     38.94 o 
   5 -10  11       94.90       92.41     46.97 o 
   6 -10  11       59.39       59.66     73.42 o 
   7 -10  11        0.39       78.01     73.42 o 
   8 -10  11       13.29      119.31     78.01 o 
  -9  -9  11       85.30       38.49     42.60 o 
  -8  -9  11      252.46      373.44     54.31 o 
  -7  -9  11      326.37      312.80     51.56 o 
  -6  -9  11       32.28      -34.33     50.27 o 
  -5  -9  11       52.97       13.77     36.37 o 
  -4  -9  11        5.98       -0.83     31.87 o 
  -3  -9  11      694.11      717.09     82.60 o 
  -2  -9  11     2407.01     2403.60    132.30 o 
  -1  -9  11      594.84      504.79     63.93 o 
   0  -9  11       34.94       13.77     38.94 o 
   1  -9  11        0.18      -40.33     30.70 o 
   2  -9  11       42.93       -2.29     68.83 o 
   3  -9  11        1.32       -7.18     55.07 o 
   4  -9  11       14.23       32.51     50.48 o 
   5  -9  11      104.17       50.48     42.18 o 
   6  -9  11       65.49       -4.59     55.07 o 
   7  -9  11       72.39      114.72     68.83 o 
   8  -9  11      109.90      234.10     66.54 o 
   9  -9  11       28.72       -0.29     94.07 o 
 -10  -8  11       62.22       56.02     37.70 o 
  -9  -8  11      891.68      864.27     72.27 o 
  -8  -8  11      562.08      381.96     72.72 o 
  -7  -8  11        0.95      -52.22     34.81 o 
  -6  -8  11       47.68       25.55     26.59 o 
  -5  -8  11       13.18       23.94     24.56 o 
  -4  -8  11      762.40      761.94     71.31 o 
  -3  -8  11     2649.69     2788.42    188.15 o 
  -2  -8  11     1215.65     1254.41     85.71 o 
  -1  -8  11       20.70      -17.63     29.69 o 
   0  -8  11       45.97        5.28     31.97 o 
   1  -8  11      253.99      279.60     49.59 o 
   2  -8  11       38.03       68.83     41.30 o 
   3  -8  11      365.59      356.82     54.88 o 
   4  -8  11       13.96       15.73     33.96 o 
   5  -8  11      146.27      213.68     49.59 o 
   6  -8  11       50.75      105.55     45.43 o 
   7  -8  11       90.56       57.28     89.49 o 
   8  -8  11     1901.63     2251.97    502.50 o 
   9  -8  11        1.60       39.01     51.92 o 
  10  -8  11      104.94      105.55     58.41 o 
 -11  -7  11      235.53      259.26     88.16 o 
 -10  -7  11        0.06      -27.40     33.59 o 
  -9  -7  11      591.30      508.76     59.51 o 
  -8  -7  11        2.14       -5.20     30.02 o 
  -7  -7  11      255.96      219.24     71.15 o 
  -6  -7  11       15.42       -7.41     21.98 o 
  -5  -7  11      891.40     1002.86     60.65 o 
  -4  -7  11      769.07      684.99     80.31 o 
  -3  -7  11      120.17       85.44     45.89 o 
  -2  -7  11       16.90       12.54     24.18 o 
  -1  -7  11       92.10       60.38     39.01 o 
   0  -7  11     4773.21     4673.42    259.28 o 
   1  -7  11      498.57      448.03     54.88 o 
   2  -7  11     1278.03     1423.86     90.86 o 
   3  -7  11      435.16      431.41     55.16 o 
   4  -7  11      752.79      805.75     72.92 o 
   5  -7  11       24.94      -29.06     23.85 o 
   6  -7  11      376.19      414.54    114.72 o 
   7  -7  11     1431.47     1828.55    178.97 o 
   8  -7  11      107.32      218.17     71.13 o 
   9  -7  11       30.01       41.91     64.25 o 
  10  -7  11        9.34        1.48     45.08 o 
  11  -7  11       47.96       61.88     53.47 o 
 -11  -6  11      344.50      311.20     52.31 o 
 -10  -6  11        4.33      -19.05     32.73 o 
  -9  -6  11      393.78      495.24     53.98 o 
  -8  -6  11        7.55       -8.96     24.93 o 
  -7  -6  11       27.86       32.63     40.14 o 
  -6  -6  11      134.02      177.66     33.84 o 
  -5  -6  11      294.78      262.06     35.44 o 
  -4  -6  11     1675.77     1767.69     76.79 o 
  -3  -6  11     4086.99     3872.28    172.49 o 
  -2  -6  11        2.43        4.59     22.03 o 
  -1  -6  11       91.84       42.11     34.42 o 
   0  -6  11      523.41      521.35     54.88 o 
   1  -6  11     4002.40     4273.55    195.03 o 
   2  -6  11      109.51       99.90     24.31 o 
   3  -6  11      709.36      745.82     49.11 o 
   4  -6  11        0.02        3.55     20.19 o 
   5  -6  11      994.89      958.85     60.48 o 
   6  -6  11     8496.30     8057.68    325.52 o 
   7  -6  11       27.48        0.00     36.71 o 
   8  -6  11       59.66       96.37     64.25 o 
   9  -6  11       74.00       35.56     48.18 o 
  10  -6  11        0.69       34.42     45.43 o 
  11  -6  11       69.52       41.72     52.88 o 
  12  -6  11       55.63      190.86     63.21 o 
 -12  -5  11     1326.31     1406.43     94.10 o 
 -11  -5  11        1.07      -45.68     30.45 o 
 -10  -5  11       85.61       68.02     37.03 o 
  -9  -5  11      985.47     1066.68     70.36 o 
  -8  -5  11       12.92      -31.51     23.09 o 
  -7  -5  11      261.34      263.86     66.52 o 
  -6  -5  11       25.76       45.57     24.64 o 
  -5  -5  11      271.85      213.63     30.91 o 
  -4  -5  11     9696.91     9234.55    281.91 o 
  -3  -5  11        7.33       -4.59     27.53 o 
  -2  -5  11       60.33       86.65     26.32 o 
  -1  -5  11    12717.27    12380.93    463.72 o 
   0  -5  11     3673.34     3722.95    167.50 o 
   1  -5  11      107.41      105.07     20.50 o 
   2  -5  11      960.49      984.09     62.14 o 
   3  -5  11      368.54      416.35     36.14 o 
   4  -5  11       93.67       52.31     22.85 o 
   5  -5  11     1256.95     1247.18     67.58 o 
   6  -5  11      252.05      277.07     73.42 o 
   7  -5  11      232.15      286.41     54.88 o 
   8  -5  11      203.16      243.54     66.54 o 
   9  -5  11       21.87      -48.67     32.45 o 
  10  -5  11       46.79       46.23     43.72 o 
  11  -5  11       11.05        1.11     46.97 o 
  12  -5  11       60.59      153.55     59.97 o 
 -12  -4  11        7.17       -1.17     38.80 o 
 -11  -4  11        0.75      -29.95     31.78 o 
 -10  -4  11     1001.47     1028.65    135.37 o 
  -9  -4  11      170.96      167.14     37.71 o 
  -8  -4  11       14.49       53.18     27.96 o 
  -7  -4  11      151.22       59.53     26.23 o 
  -6  -4  11       10.88       12.24     23.85 o 
  -5  -4  11        0.31        5.87     19.90 o 
  -4  -4  11       14.79      -21.22     17.61 o 
  -3  -4  11      782.13      768.62    123.90 o 
  -2  -4  11    19233.40    18525.63    674.57 o 
  -1  -4  11       23.52       51.22     12.10 o 
   0  -4  11     2671.41     2668.23     93.12 o 
   1  -4  11      880.91      921.73     45.06 o 
   2  -4  11     1007.45      972.10     49.89 o 
   3  -4  11      180.93      127.81     23.63 o 
   4  -4  11     4886.36     4586.17    157.90 o 
   5  -4  11      844.08      851.51     51.22 o 
   6  -4  11      305.47      343.37    105.55 o 
   7  -4  11       17.40        5.31     30.70 o 
   8  -4  11      248.26      257.17     49.59 o 
   9  -4  11       98.69      135.45     64.25 o 
  10  -4  11      209.37      232.52     58.41 o 
  11  -4  11        7.63       19.34     50.48 o 
  12  -4  11       51.47       33.74     54.88 o 
  13  -4  11       10.04       33.24     53.47 o 
 -12  -3  11        0.19      -50.52     34.24 o 
 -11  -3  11        6.49       51.65     34.12 o 
 -10  -3  11       10.08      -38.08     27.80 o 
  -9  -3  11      231.41      223.98     41.10 o 
  -8  -3  11     1946.66     1942.36     89.07 o 
  -7  -3  11     1974.95     1986.55     88.60 o 
  -6  -3  11     1136.79     1170.87     60.49 o 
  -5  -3  11      343.96      284.38     37.82 o 
  -4  -3  11        9.82        8.45     14.48 o 
  -3  -3  11      245.02      260.72     18.99 o 
  -2  -3  11    19544.83    19865.75    604.63 o 
  -1  -3  11     1511.21     1498.68     57.11 o 
   0  -3  11        8.12       14.91     11.24 o 
   1  -3  11       30.77       28.19     13.36 o 
   2  -3  11       23.19       19.50     14.85 o 
   3  -3  11    20634.82    19735.88    881.86 o 
   4  -3  11     7862.18     8281.21    256.81 o 
   5  -3  11     3274.34     3262.85    117.80 o 
   6  -3  11      782.50      800.77     66.46 o 
   7  -3  11      102.69      135.38     35.69 o 
   8  -3  11      164.40       94.07     38.94 o 
   9  -3  11       20.19       33.79     57.36 o 
  10  -3  11        1.73       33.41     40.46 o 
  11  -3  11       33.75       20.91     43.72 o 
  12  -3  11        7.76       38.66     53.47 o 
  13  -3  11       43.81       62.80     56.16 o 
 -13  -2  11       13.09       -2.55     43.60 o 
 -12  -2  11      351.48      343.57     51.86 o 
 -11  -2  11        2.80      -28.35     34.42 o 
 -10  -2  11        0.39      -36.49     54.03 o 
  -9  -2  11       45.83       51.15     37.70 o 
  -8  -2  11      138.90      163.58     32.73 o 
  -7  -2  11       71.62      103.48     26.23 o 
  -6  -2  11       98.65       68.17     18.48 o 
  -5  -2  11        1.21        2.53     12.46 o 
  -4  -2  11      983.53      983.12     44.38 o 
  -3  -2  11    50190.73    51224.38   1231.83 o 
  -2  -2  11     5341.18     5802.49    211.39 o 
  -1  -2  11      343.62      356.23     23.34 o 
   0  -2  11     8967.28     8796.48    275.97 o 
   1  -2  11        1.98      -13.77     10.50 o 
   2  -2  11      170.06       80.20     29.77 o 
   3  -2  11      689.79      602.69     36.58 o 
   4  -2  11     6895.13     6883.82    216.11 o 
   5  -2  11     1263.28     1390.13     60.70 o 
   6  -2  11      540.41      529.69     51.92 o 
   7  -2  11        9.65       52.77     25.36 o 
   8  -2  11      995.19      963.29     79.45 o 
   9  -2  11      265.93      320.07     53.47 o 
  10  -2  11      322.99      410.31     63.21 o 
  11  -2  11       76.50       61.95     45.43 o 
  12  -2  11       13.08       41.30     48.67 o 
  13  -2  11       36.13       65.33     68.83 o 
 -12  -1  11       31.87       64.44     80.31 o 
 -11  -1  11       31.47       55.77     33.62 o 
 -10  -1  11     2772.05     2891.42    206.51 o 
  -9  -1  11     3220.40     3094.25    105.19 o 
  -8  -1  11      609.89      530.11     51.02 o 
  -7  -1  11       27.57       43.10     17.80 o 
  -6  -1  11      614.25      634.31     34.66 o 
  -5  -1  11       47.74       39.03     13.06 o 
  -4  -1  11     8009.57     8376.14    216.81 o 
  -3  -1  11     1643.17     1816.25     58.27 o 
  -2  -1  11        1.73       -2.75     10.38 o 
  -1  -1  11    27357.13    26081.29   1216.37 o 
   0  -1  11      207.10      196.33     28.97 o 
   1  -1  11       93.37       84.57     24.41 o 
   2  -1  11      206.96      191.02     24.47 o 
   3  -1  11       11.10       19.89     13.25 o 
   4  -1  11     1759.86     1740.92     68.48 o 
   5  -1  11       13.45        3.93     13.36 o 
   6  -1  11     1050.15     1289.79     80.93 o 
   7  -1  11     1419.79     1269.41    100.96 o 
   8  -1  11       16.77       43.60     29.20 o 
   9  -1  11       96.47      123.90     42.18 o 
  10  -1  11       34.33       41.30     35.69 o 
  11  -1  11      239.26      192.46     53.47 o 
  12  -1  11        3.44        8.36     45.08 o 
  13  -1  11      212.53      258.39    103.25 o 
  14  -1  11        0.39       13.89     60.64 o 
 -11   0  11      101.15      180.94     56.16 o 
 -10   0  11     1937.44     1909.06     96.49 o 
  -9   0  11       89.31       81.07     38.53 o 
  -8   0  11       86.06       82.01     21.53 o 
  -7   0  11     1747.78     1718.43     64.73 o 
  -6   0  11      127.54      101.20     17.09 o 
  -5   0  11       35.43       21.46     11.54 o 
  -4   0  11     4679.32     4597.19    144.89 o 
  -3   0  11       22.73       26.80     10.06 o 
  -2   0  11     8401.62     8785.66    328.39 o 
  -1   0  11      806.38      881.70    167.50 o 
   0   0  11       56.40       59.71     14.05 o 
   1   0  11    11085.47    10654.47    314.13 o 
   2   0  11      491.09      498.96     29.69 o 
   3   0  11      124.00      131.72     18.17 o 
   4   0  11      218.03      207.57     20.03 o 
   5   0  11       11.50       39.89     20.91 o 
   6   0  11      508.92      528.49     50.22 o 
   7   0  11      588.68      488.41     53.47 o 
   8   0  11       40.57       18.90     29.83 o 
   9   0  11       45.98      -11.47     29.20 o 
  10   0  11        3.95       18.36     35.69 o 
  11   0  11       26.76       73.42     45.43 o 
  12   0  11     3153.34     3736.21    199.07 o 
  13   0  11      177.64      148.65    128.49 o 
  14   0  11       48.60       79.07     62.72 o 
 -12   1  11        0.49      -87.19     59.66 o 
 -11   1  11       86.56      103.58     45.08 o 
 -10   1  11      723.43      659.73     96.37 o 
  -9   1  11       99.54       57.93     26.81 o 
  -8   1  11      105.10       69.65     26.13 o 
  -7   1  11      766.09      743.77     40.66 o 
  -6   1  11     1267.60     1185.50     48.06 o 
  -5   1  11     1355.81     1237.07     46.41 o 
  -4   1  11        0.13        5.97     11.66 o 
  -3   1  11      217.00      217.21     20.19 o 
  -2   1  11     4420.11     4567.19    144.18 o 
  -1   1  11       64.95       63.73     18.51 o 
   0   1  11      450.74      634.74    105.26 o 
   1   1  11     1297.18     1282.87     52.86 o 
   2   1  11       12.62        9.18     10.60 o 
   3   1  11      159.60      137.25     16.65 o 
   4   1  11       93.40       84.87     13.79 o 
   5   1  11       25.76       24.71     20.91 o 
   6   1  11     2959.20     3005.96    139.08 o 
   7   1  11      494.47      407.97     46.97 o 
   8   1  11        5.65        4.59     25.96 o 
   9   1  11      164.03      188.20     71.13 o 
  10   1  11       49.78       27.53     35.69 o 
  11   1  11     5666.81     5636.75    355.65 o 
  12   1  11      124.57       84.22     54.88 o 
  13   1  11        2.74        8.36     45.08 o 
  14   1  11      138.27      189.46     71.13 o 
 -13   2  11       64.39       96.37     78.01 o 
 -12   2  11       75.28      128.49     78.01 o 
 -11   2  11      189.81      255.10     68.83 o 
 -10   2  11      204.70      174.38     48.67 o 
  -9   2  11      447.65      531.65     96.37 o 
  -8   2  11      595.88      399.45     56.16 o 
  -7   2  11       44.63       48.95     28.67 o 
  -6   2  11       70.12       86.78     16.11 o 
  -5   2  11     1094.23     1210.24     72.20 o 
  -4   2  11     9588.14    10224.35    258.47 o 
  -3   2  11     1547.12     1560.45     59.56 o 
  -2   2  11        7.36       13.77      8.96 o 
  -1   2  11       75.55       93.31     14.78 o 
   0   2  11     1218.36     1102.13     74.82 o 
   1   2  11      315.38      357.56     24.64 o 
   2   2  11       43.75       74.09     15.30 o 
   3   2  11     5761.67     5608.29    174.75 o 
   4   2  11      385.93      410.12     28.18 o 
   5   2  11    11443.89    11510.70    341.40 o 
   6   2  11     1840.02     1829.66     97.19 o 
   7   2  11       42.30       32.12     25.96 o 
   8   2  11     6684.31     6849.21    280.33 o 
   9   2  11     1000.07     1043.42     84.18 o 
  10   2  11        3.85       78.01     41.81 o 
  11   2  11     1851.94     1700.70    119.54 o 
  12   2  11       18.94       -3.16     46.30 o 
  13   2  11      106.22       77.88     57.36 o 
  14   2  11        0.05      -68.09     94.07 o 
 -13   3  11       35.41      -45.89     78.01 o 
 -12   3  11       21.76       59.66     73.42 o 
 -11   3  11      435.06      365.42     65.99 o 
 -10   3  11      562.48      700.01     81.12 o 
  -9   3  11       12.15       -6.88     32.45 o 
  -8   3  11      202.31      208.78     59.66 o 
  -7   3  11      841.74      853.55     74.42 o 
  -6   3  11      637.74      662.67     39.74 o 
  -5   3  11      143.65      150.49     15.64 o 
  -4   3  11     1190.10     1199.40     43.72 o 
  -3   3  11      429.29      391.36     24.97 o 
  -2   3  11      118.26      103.27     16.77 o 
  -1   3  11     2368.90     2416.66     83.15 o 
   0   3  11       75.78       90.34     13.36 o 
   1   3  11      606.76      754.50     42.63 o 
   2   3  11    20937.46    19825.25    697.45 o 
   3   3  11      724.02      695.72     39.57 o 
   4   3  11      996.05     1094.45     50.59 o 
   5   3  11     2405.47     2250.62    116.34 o 
   6   3  11       23.64       16.24     20.91 o 
   7   3  11       17.00       26.39     25.36 o 
   8   3  11      483.08      475.87     54.88 o 
   9   3  11      766.65      710.99     91.78 o 
  10   3  11     6058.55     6033.61    279.93 o 
  11   3  11       21.51        8.76     35.25 o 
  12   3  11       23.33        1.97     45.08 o 
  13   3  11      131.19      167.50     58.41 o 
  14   3  11        5.09       21.69     51.72 o 
 -12   4  11      103.70      197.33     96.37 o 
 -11   4  11        5.21        8.12     41.81 o 
 -10   4  11       12.48       55.07     40.46 o 
  -9   4  11      594.30      555.09     69.71 o 
  -8   4  11        6.59       -6.12     28.67 o 
  -7   4  11     1958.29     1903.05    110.33 o 
  -6   4  11      135.48       89.71     43.60 o 
  -5   4  11       20.95       47.51     68.83 o 
  -4   4  11    13601.87    12510.42    463.48 o 
  -3   4  11     1178.97     1134.30     69.26 o 
  -2   4  11      175.85      177.75     27.44 o 
  -1   4  11    12324.42    12807.79    463.48 o 
   0   4  11      301.79      299.92     20.86 o 
   1   4  11     1787.49     1601.44     62.24 o 
   2   4  11      406.90      397.49     28.90 o 
   3   4  11    13181.71    13133.40    386.77 o 
   4   4  11     6960.93     6669.76    208.38 o 
   5   4  11       27.26       -1.97     13.36 o 
   6   4  11      116.82      122.37     22.66 o 
   7   4  11        4.26      -29.83     22.71 o 
   8   4  11       26.43        1.21     30.70 o 
   9   4  11     1007.66      840.36     75.79 o 
  10   4  11      550.47      545.56     67.22 o 
  11   4  11        1.69      -46.69     36.37 o 
  12   4  11      170.64      196.67     55.07 o 
  13   4  11       19.59      -28.19     44.05 o 
  14   4  11       57.90       57.11     57.33 o 
 -12   5  11       34.05       59.66     78.01 o 
 -11   5  11      207.44      306.41     80.31 o 
 -10   5  11        1.89      -26.25     39.69 o 
  -9   5  11      112.32       75.72     42.18 o 
  -8   5  11       14.61       13.04     30.70 o 
  -7   5  11      157.19      128.48     66.54 o 
  -6   5  11     1437.55     1329.40    112.43 o 
  -5   5  11     7039.17     6806.50    277.31 o 
  -4   5  11      233.98      310.41     50.48 o 
  -3   5  11     4628.81     4235.78    179.55 o 
  -2   5  11    10212.73    10702.49    399.24 o 
  -1   5  11      806.88      930.75     60.64 o 
   0   5  11        9.32       -1.02     10.23 o 
   1   5  11    17444.34    16159.08    471.15 o 
   2   5  11      972.14      853.74     43.22 o 
   3   5  11      147.59      152.59     21.98 o 
   4   5  11       85.42       55.87     19.32 o 
   5   5  11      787.40      770.87     45.71 o 
   6   5  11       42.91       19.73     18.89 o 
   7   5  11       57.63       35.26     52.77 o 
   8   5  11     1206.16     1082.00     82.32 o 
   9   5  11        3.57       -1.45     30.70 o 
  10   5  11       28.75       30.45     35.25 o 
  11   5  11        2.82       -7.18     36.37 o 
  12   5  11        1.84      -27.53     59.66 o 
  13   5  11       18.58       31.01     51.72 o 
 -12   6  11      210.30      119.31    100.96 o 
 -11   6  11      369.31      382.09     98.66 o 
 -10   6  11        0.63       37.42     50.48 o 
  -9   6  11      824.56      740.84     82.70 o 
  -8   6  11     1154.87     1261.84     98.93 o 
  -7   6  11       57.12       18.36     32.45 o 
  -6   6  11       43.65      144.55     38.94 o 
  -5   6  11     9407.40     8649.99    342.05 o 
  -4   6  11      772.25      738.77    121.61 o 
  -3   6  11      839.11     1013.80    110.14 o 
  -2   6  11       13.52       -9.53     19.46 o 
  -1   6  11      316.92      277.06     36.37 o 
   0   6  11     5766.96     5752.73    179.37 o 
   1   6  11       65.08       49.37     13.09 o 
   2   6  11      760.07      697.73     39.81 o 
   3   6  11      189.99      185.29     24.11 o 
   4   6  11       77.07       43.09     32.03 o 
   5   6  11       47.03       40.05     20.19 o 
   6   6  11      179.83      161.92     30.83 o 
   7   6  11        0.57      -41.30     27.53 o 
   8   6  11        8.17       26.33     30.70 o 
   9   6  11      107.23       57.36     35.69 o 
  10   6  11      111.54      114.22     43.00 o 
  11   6  11      273.89      230.47     57.33 o 
  12   6  11        6.52       20.19     82.60 o 
  13   6  11        8.10       -8.34     50.02 o 
 -11   7  11       79.59      110.62     61.40 o 
 -10   7  11      464.28      384.30     69.71 o 
  -9   7  11      325.86      313.08     68.83 o 
  -8   7  11       33.02        9.58     43.60 o 
  -7   7  11      563.82      629.29    135.38 o 
  -6   7  11     5980.99     5684.28    249.79 o 
  -5   7  11      325.10      313.85     55.07 o 
  -4   7  11        1.54       -2.97     29.83 o 
  -3   7  11     1171.49     1146.55     80.31 o 
  -2   7  11       11.00       -5.29     22.94 o 
  -1   7  11      561.08      656.88     59.66 o 
   0   7  11      316.93      402.36     40.71 o 
   1   7  11       81.60       72.16     16.21 o 
   2   7  11       11.05      -15.30     15.50 o 
   3   7  11       14.80       33.08     18.65 o 
   4   7  11      400.55      401.87     35.74 o 
   5   7  11    21388.57    19855.77    711.81 o 
   6   7  11       17.46      -28.97     19.32 o 
   7   7  11       15.56       -6.48     32.12 o 
   8   7  11      202.27      100.58     43.60 o 
   9   7  11       70.88       55.07     35.69 o 
  10   7  11      169.10      150.25     59.66 o 
  11   7  11       48.75       13.92     47.39 o 
  12   7  11       29.84       13.32     49.59 o 
  13   7  11      853.49      940.80    123.90 o 
 -11   8  11       45.07       75.39     56.72 o 
 -10   8  11       92.25       72.99     51.62 o 
  -9   8  11       83.99       47.31     46.97 o 
  -8   8  11      182.29      197.39    100.96 o 
  -7   8  11      303.16      329.83     59.97 o 
  -6   8  11        1.46      -25.57     33.96 o 
  -5   8  11      818.98      808.75    130.79 o 
  -4   8  11     2177.79     2123.85    199.62 o 
  -3   8  11      455.75      434.33     66.54 o 
  -2   8  11      856.54      746.77     65.05 o 
  -1   8  11     3156.17     3154.64    148.32 o 
   0   8  11       97.61      134.34     31.97 o 
   1   8  11      215.79      197.59     34.74 o 
   2   8  11     1573.72     1538.11     66.67 o 
   3   8  11      402.15      330.16     58.47 o 
   4   8  11      571.78      514.88     40.83 o 
   5   8  11      284.75      336.21     35.44 o 
   6   8  11      265.58      217.20     64.54 o 
   7   8  11     1230.83     1202.05     94.07 o 
   8   8  11       23.37        0.00     32.45 o 
   9   8  11       28.41       72.89     48.18 o 
  10   8  11      320.31      235.78     59.44 o 
  11   8  11       59.11       88.05     50.71 o 
  12   8  11      525.92      738.83    142.26 o 
 -10   9  11       26.69       68.56     53.47 o 
  -9   9  11      169.26       76.34     68.83 o 
  -8   9  11       44.71       52.77     48.67 o 
  -7   9  11       63.99       59.00     52.77 o 
  -6   9  11       27.52        6.88     39.01 o 
  -5   9  11       30.24       15.85     35.25 o 
  -4   9  11       29.46       54.69     38.53 o 
  -3   9  11      869.68      821.25     75.79 o 
  -2   9  11     2850.12     2849.96    153.73 o 
  -1   9  11      172.25      253.67     41.60 o 
   0   9  11      475.92      543.52    112.43 o 
   1   9  11     2798.15     2951.41    141.01 o 
   2   9  11      133.92      103.32     34.42 o 
   3   9  11       30.90       38.29     20.71 o 
   4   9  11        4.34       18.36     20.36 o 
   5   9  11      137.00      150.68     29.51 o 
   6   9  11      603.29      573.57     46.20 o 
   7   9  11       47.57       37.68     30.70 o 
   8   9  11      410.07      561.93     64.66 o 
   9   9  11     7533.93     8033.41    333.47 o 
  10   9  11       51.64       22.94     68.83 o 
  11   9  11        0.06       27.53     73.42 o 
  -9  10  11        8.41        3.75     52.88 o 
  -8  10  11       28.34      -45.89     45.43 o 
  -7  10  11       13.27      -20.65     42.18 o 
  -6  10  11      458.40      589.21     79.45 o 
  -5  10  11      399.79      470.23    103.25 o 
  -4  10  11      310.18      384.91    167.50 o 
  -3  10  11       77.07      156.34     46.97 o 
  -2  10  11      215.92      168.64     48.18 o 
  -1  10  11      584.62      550.63    112.43 o 
   0  10  11      795.60      753.72     69.42 o 
   1  10  11      249.97      281.19     64.25 o 
   2  10  11     1161.84     1236.02     96.37 o 
   3  10  11     2320.15     2529.65    127.86 o 
   4  10  11       58.73       69.93     31.27 o 
   5  10  11       21.26       58.65     24.93 o 
   6  10  11       25.82        3.52     23.09 o 
   7  10  11      733.31      930.34    165.20 o 
   8  10  11     3729.98     4258.59    293.70 o 
   9  10  11       62.73       45.89     68.83 o 
  10  10  11      239.67      339.59    100.96 o 
  11  10  11        1.56        0.00     73.42 o 
  -8  11  11        8.12      -10.65     45.08 o 
  -7  11  11      369.07      296.19     67.91 o 
  -6  11  11      261.72      269.14     71.13 o 
  -5  11  11      345.69      383.42    135.38 o 
  -4  11  11      110.39      178.14     52.88 o 
  -3  11  11      145.37      167.28     49.59 o 
  -2  11  11        0.34       -5.24     52.77 o 
  -1  11  11        5.38       21.55     37.21 o 
   0  11  11      459.88      500.05     60.64 o 
   1  11  11      357.93      449.67     60.64 o 
   2  11  11     1213.53     1275.96     91.45 o 
   3  11  11       39.79       -3.62     61.95 o 
   4  11  11      650.48      700.71     64.51 o 
   5  11  11       15.11      -38.78     29.83 o 
   6  11  11      470.21      468.08    105.55 o 
   7  11  11      977.01     1431.77    146.85 o 
   8  11  11      234.54      357.94     87.19 o 
   9  11  11       82.34      -55.07     55.07 o 
  10  11  11        0.64      -32.12     64.25 o 
  -7  12  11       12.39      -22.03     48.35 o 
  -6  12  11        8.58        0.00     46.97 o 
  -5  12  11        6.12       24.78     48.35 o 
  -4  12  11       94.61      163.37     64.25 o 
  -3  12  11       28.90       16.24     41.81 o 
  -2  12  11      331.26      306.46     60.64 o 
  -1  12  11      223.90      187.31     51.92 o 
   0  12  11       19.73       12.52     35.25 o 
   1  12  11     1409.61     1781.05    116.81 o 
   2  12  11       38.99       42.04     39.69 o 
   3  12  11        7.45      -35.51     41.30 o 
   4  12  11       86.51       18.36     64.25 o 
   5  12  11       37.32        4.59     64.25 o 
   6  12  11     1413.63     1459.30    165.20 o 
   8  12  11       54.70       86.64     40.46 o 
  -5  13  11       69.90       87.19    110.14 o 
  -4  13  11        3.22      -16.06     51.92 o 
  -3  13  11       86.18       88.72     53.47 o 
  -2  13  11        7.70       23.89     46.97 o 
  -1  13  11       22.24      123.90     54.03 o 
   0  13  11     1569.86     1852.01    126.67 o 
   1  13  11       89.43      111.62     49.59 o 
   2  13  11       58.76       -9.18     68.83 o 
   3  13  11      310.03      298.28    100.96 o 
   4  13  11        8.33      -41.30     73.42 o 
   5  13  11      411.57      481.84    119.31 o 
   6  13  11       14.15      114.72     78.01 o 
  -3  14  11        7.64      -22.94     75.72 o 
  -2  14  11        0.48      -23.69     49.59 o 
  -1  14  11      303.17      268.00     67.91 o 
   0  14  11       55.30       73.42     82.60 o 
   1  14  11        0.24       50.48     73.42 o 
   2  14  11      332.19      513.97    133.08 o 
   3  14  11       30.74       22.94     82.60 o 
   4  14  11      339.17      371.71    110.14 o 
  -4 -12  12      135.95      163.27     59.38 o 
  -3 -12  12       88.88      105.96     52.88 o 
  -2 -12  12       46.13      -33.81     47.39 o 
  -1 -12  12       74.60       78.42     54.03 o 
   0 -12  12      530.91      584.27     82.70 o 
   1 -12  12       15.45       30.94     50.22 o 
   2 -12  12       82.15       55.68     48.35 o 
   3 -12  12        2.98      -16.83     43.72 o 
   4 -12  12        1.62      -66.54     45.43 o 
  -6 -11  12      212.36      244.93     62.74 o 
  -5 -11  12        8.62       36.71     68.83 o 
  -4 -11  12       51.39        2.02     39.69 o 
  -3 -11  12        1.77      -10.20     43.00 o 
  -2 -11  12       28.21      -16.94     41.81 o 
  -1 -11  12      526.63      522.79     72.75 o 
   0 -11  12      742.83      628.42     80.35 o 
   1 -11  12      549.02      705.25    133.08 o 
   2 -11  12        6.44      -41.81     43.00 o 
   3 -11  12        5.07      -58.13     82.60 o 
   4 -11  12        1.04      -60.01     64.25 o 
   5 -11  12       30.03      -11.01     48.35 o 
   6 -11  12       27.05       18.36     68.83 o 
  -8 -10  12       70.21       56.10     50.00 o 
  -7 -10  12      502.76      646.34     82.70 o 
  -6 -10  12      446.31      466.00     70.40 o 
  -5 -10  12       40.72      -20.83     41.81 o 
  -4 -10  12       17.45      -65.56     82.60 o 
  -3 -10  12        2.29        0.38     39.01 o 
  -2 -10  12       10.62      -60.06     43.60 o 
  -1 -10  12      632.72      786.91     82.70 o 
   0 -10  12      444.72      587.34     73.79 o 
   1 -10  12        8.56      -53.54     35.69 o 
   2 -10  12       21.44        7.53     71.13 o 
   3 -10  12      172.42      144.55     51.92 o 
   4 -10  12       40.45        5.78     91.78 o 
   5 -10  12       16.84      -25.15     43.72 o 
   6 -10  12       25.87      -64.25     59.66 o 
   7 -10  12       55.41      188.15     87.19 o 
   8 -10  12        1.11      133.08     82.60 o 
  -9  -9  12       62.85       33.96     38.42 o 
  -8  -9  12      114.25      175.62     44.96 o 
  -7  -9  12      273.89      280.46     49.45 o 
  -6  -9  12        2.05      -22.94     59.66 o 
  -5  -9  12      102.64      -14.76     36.37 o 
  -4  -9  12      110.51       79.85     48.18 o 
  -3  -9  12        4.94       53.87     78.01 o 
  -2  -9  12      204.34      153.40     44.05 o 
  -1  -9  12      106.18       38.83     41.81 o 
   0  -9  12       42.91      -45.41     34.42 o 
   1  -9  12       63.30       16.06     38.94 o 
   2  -9  12      879.10      857.15    142.26 o 
   3  -9  12        3.59      -41.30     37.21 o 
   4  -9  12       39.63       -3.30     40.46 o 
   5  -9  12      192.78      222.33     68.83 o 
   6  -9  12       55.26       59.66     64.25 o 
   7  -9  12       90.83      146.85     82.60 o 
   8  -9  12      128.41      174.38     91.78 o 
   9  -9  12      234.76      226.74    165.20 o 
 -10  -8  12       18.41       33.48     47.27 o 
  -9  -8  12      600.24      674.15     62.91 o 
  -8  -8  12      279.64      278.95     60.34 o 
  -7  -8  12       72.32       24.79     42.62 o 
  -6  -8  12      105.56       49.27     30.02 o 
  -5  -8  12       10.27       31.40     29.69 o 
  -4  -8  12        4.68       -1.84     31.97 o 
  -3  -8  12      782.05      808.71    130.79 o 
  -2  -8  12      110.58       41.96     33.96 o 
  -1  -8  12      736.71      720.32     69.42 o 
   0  -8  12        5.95      -30.67     34.42 o 
   1  -8  12        2.75      -36.71     45.89 o 
   2  -8  12      370.68      396.94     78.01 o 
   3  -8  12      208.05      204.51     50.22 o 
   4  -8  12       35.48       13.77     35.69 o 
   5  -8  12        9.08      -12.43     38.53 o 
   6  -8  12       70.11       11.47     38.94 o 
   7  -8  12      348.59      365.62     65.99 o 
   8  -8  12      365.34      451.15    208.80 o 
   9  -8  12       70.59       96.37     55.16 o 
  10  -8  12       39.52       55.07     78.01 o 
 -10  -7  12       97.56      103.49     43.86 o 
  -9  -7  12      394.23      329.55     60.37 o 
  -8  -7  12       69.39        6.75     30.45 o 
  -7  -7  12      605.67      504.28     50.42 o 
  -6  -7  12       72.67       84.83     36.25 o 
  -5  -7  12       75.08       55.33     28.18 o 
  -4  -7  12      811.44      649.98     64.51 o 
  -3  -7  12      207.54      236.97     40.71 o 
  -2  -7  12     2791.07     2854.16    141.78 o 
  -1  -7  12       34.19        7.65     28.67 o 
   0  -7  12      338.96      302.86     48.35 o 
   1  -7  12     1448.91     1549.63    167.50 o 
   2  -7  12        0.35        9.18     41.30 o 
   3  -7  12       65.63       22.72     31.97 o 
   4  -7  12     1139.11     1177.90     96.61 o 
   5  -7  12       24.87       -7.95     27.33 o 
   6  -7  12        0.42       51.88     37.21 o 
   7  -7  12      501.58      534.66     71.17 o 
   8  -7  12       24.51       58.02     45.08 o 
   9  -7  12       30.12      -30.98     45.08 o 
  10  -7  12       42.43        0.00     48.67 o 
  11  -7  12        1.44       -8.39     46.97 o 
 -11  -6  12       13.49       50.24     38.57 o 
 -10  -6  12        1.91       -9.18     34.40 o 
  -9  -6  12      135.36      124.06     46.47 o 
  -8  -6  12      504.61      491.59     50.42 o 
  -7  -6  12        7.42       29.10     24.93 o 
  -6  -6  12       14.14        4.20     22.14 o 
  -5  -6  12     5818.94     6041.91    200.55 o 
  -4  -6  12      318.51      377.79     48.36 o 
  -3  -6  12       36.55      117.99     33.04 o 
  -2  -6  12       68.77       81.58     28.67 o 
  -1  -6  12      133.00      139.69     33.96 o 
   0  -6  12     4379.14     4393.38    344.17 o 
   1  -6  12     3539.26     3801.88    185.85 o 
   2  -6  12       64.65       49.27     30.70 o 
   3  -6  12     1762.76     1926.25     84.17 o 
   4  -6  12        3.05      -10.71     21.20 o 
   5  -6  12      118.78      125.28     32.20 o 
   6  -6  12     7325.44     7916.40    429.07 o 
   7  -6  12      154.74      157.56     48.35 o 
   8  -6  12       16.07       16.06     38.94 o 
   9  -6  12       15.71       38.83     41.81 o 
  10  -6  12      102.45      152.09     59.66 o 
  11  -6  12       85.04      126.20     58.41 o 
  12  -6  12      182.77      204.58     69.26 o 
 -12  -5  12      471.62      618.52     69.88 o 
 -11  -5  12      119.72      149.42     69.70 o 
 -10  -5  12       60.16       49.83     36.70 o 
  -9  -5  12      161.75      144.94     36.34 o 
  -8  -5  12      302.70      295.60     40.29 o 
  -7  -5  12       88.10       62.97     28.51 o 
  -6  -5  12        5.46        0.94     21.39 o 
  -5  -5  12     1178.25     1087.74     61.27 o 
  -4  -5  12     2415.66     2293.06     91.31 o 
  -3  -5  12      107.28       99.51     29.69 o 
  -2  -5  12        4.56        9.51     39.01 o 
  -1  -5  12       92.39      112.20     31.97 o 
   0  -5  12    14570.48    13507.85    506.08 o 
   1  -5  12       19.10       12.39     31.69 o 
   2  -5  12       39.13       37.66     19.44 o 
   3  -5  12       84.85       92.96     24.64 o 
   4  -5  12       18.34        0.40     20.46 o 
   5  -5  12    13062.79    12453.49    382.99 o 
   6  -5  12     1453.88     1396.71    130.79 o 
   7  -5  12        0.29      -24.78     64.25 o 
   8  -5  12      171.03      207.28     51.62 o 
   9  -5  12       11.22       46.24     55.07 o 
  10  -5  12        2.86       36.71     42.18 o 
  11  -5  12        0.55       -0.63     46.97 o 
  12  -5  12       32.51       83.68     54.88 o 
 -12  -4  12       47.55      -13.52     50.78 o 
 -11  -4  12       82.56       60.58     37.66 o 
 -10  -4  12      613.36      666.67     60.65 o 
  -9  -4  12      416.46      385.43     46.96 o 
  -8  -4  12      156.35      185.10     41.82 o 
  -7  -4  12        3.58       11.43     24.35 o 
  -6  -4  12     2648.70     2787.12    109.02 o 
  -5  -4  12       81.65       93.58     24.56 o 
  -4  -4  12       45.52      -26.47     18.64 o 
  -3  -4  12     1255.69     1279.73     77.10 o 
  -2  -4  12     4546.99     4570.08    190.71 o 
  -1  -4  12    34492.35    32856.63   1171.20 o 
   0  -4  12       66.32       64.25     18.04 o 
   1  -4  12        5.65        9.18     14.10 o 
   2  -4  12     4300.56     4523.15    179.18 o 
   3  -4  12      393.88      356.38     33.05 o 
   4  -4  12      296.88      355.96     55.78 o 
   5  -4  12      721.28      693.33     47.10 o 
   6  -4  12      495.68      462.63     64.25 o 
   7  -4  12       13.56      -14.85     27.44 o 
   8  -4  12       22.03       -9.99     27.44 o 
   9  -4  12       17.58       33.27     41.30 o 
  10  -4  12       24.30       26.25     40.46 o 
  11  -4  12       90.72       49.48     52.77 o 
  12  -4  12      101.41      157.51     59.97 o 
  13  -4  12       29.02       76.25     62.72 o 
 -12  -3  12      199.30      196.41     46.37 o 
 -11  -3  12        6.21       -2.79     33.19 o 
 -10  -3  12       47.81      -22.92     28.62 o 
  -9  -3  12      432.96      388.12     59.03 o 
  -8  -3  12     3087.56     3203.65    125.53 o 
  -7  -3  12      472.12      481.36     45.54 o 
  -6  -3  12     1081.51     1112.65     65.48 o 
  -5  -3  12       59.65       -4.15     18.17 o 
  -4  -3  12      607.84      695.20     41.09 o 
  -3  -3  12      369.08      388.56     38.18 o 
  -2  -3  12     3558.99     3728.65    121.63 o 
  -1  -3  12     3474.06     3600.25    144.44 o 
   0  -3  12       13.48        5.92     38.63 o 
   1  -3  12     7899.61     8106.99    254.85 o 
   2  -3  12      173.79      139.18     21.61 o 
   3  -3  12     5700.37     5559.21    467.72 o 
   4  -3  12     5283.47     4971.60    165.69 o 
   5  -3  12     1097.44     1095.66     98.69 o 
   6  -3  12       72.05       68.11     30.70 o 
   7  -3  12      117.90      139.67     37.21 o 
   8  -3  12        7.05       -3.62     30.70 o 
   9  -3  12      786.16     1069.26     90.86 o 
  10  -3  12       32.79       16.56     41.30 o 
  11  -3  12        5.05      -12.35     41.81 o 
  12  -3  12       14.20        7.04     48.35 o 
  13  -3  12       28.56       33.27     58.14 o 
 -12  -2  12       96.85      152.69     61.95 o 
 -11  -2  12        0.95        1.85     31.65 o 
 -10  -2  12     1912.60     1891.81    190.64 o 
  -9  -2  12      125.55      126.26     35.92 o 
  -8  -2  12       73.10       36.29     25.80 o 
  -7  -2  12      502.47      517.01     43.20 o 
  -6  -2  12      357.66      355.55     40.58 o 
  -5  -2  12     1007.30     1124.80     46.32 o 
  -4  -2  12      310.86      309.59     22.36 o 
  -3  -2  12     9478.35    10156.41    304.44 o 
  -2  -2  12     7840.29     8195.34    276.76 o 
  -1  -2  12      342.35      362.65     24.35 o 
   0  -2  12      689.60      698.80     37.11 o 
   1  -2  12      132.94      159.41     19.44 o 
   2  -2  12      869.44      850.66    121.61 o 
   3  -2  12       47.28       14.00     16.65 o 
   4  -2  12     1628.19     1768.00     72.90 o 
   5  -2  12       68.35       70.26     19.44 o 
   6  -2  12     1105.51     1065.77     74.42 o 
   7  -2  12        6.50       -6.88     25.96 o 
   8  -2  12       33.59       44.92     30.70 o 
   9  -2  12      302.31      317.55    107.84 o 
  10  -2  12        0.14       22.56     59.66 o 
  11  -2  12       29.64       27.53     45.43 o 
  12  -2  12        2.69       75.50     50.22 o 
  13  -2  12       28.29       63.17     54.88 o 
 -12  -1  12       23.27       -4.59     68.83 o 
 -11  -1  12      816.84      811.89     61.97 o 
 -10  -1  12      289.36      312.49     44.45 o 
  -9  -1  12     2652.05     2733.28    141.03 o 
  -8  -1  12     3946.98     4178.71    128.36 o 
  -7  -1  12      120.59      123.05     29.56 o 
  -6  -1  12        2.43      -14.99     14.59 o 
  -5  -1  12      143.28      148.89     17.25 o 
  -4  -1  12     1258.81     1339.08     48.88 o 
  -3  -1  12     6478.65     6395.26    199.47 o 
  -2  -1  12      647.11      627.77     33.93 o 
  -1  -1  12     3249.69     3081.34    127.13 o 
   0  -1  12      490.45      556.41     33.19 o 
   1  -1  12       34.26       17.92     12.00 o 
   2  -1  12      725.88      746.22     60.99 o 
   3  -1  12      841.52      906.39     46.62 o 
   4  -1  12      260.27      254.54     26.23 o 
   5  -1  12      646.12      697.94     39.32 o 
   6  -1  12     1474.28     1538.88     90.68 o 
   7  -1  12      282.58      278.95     43.72 o 
   8  -1  12       18.21        6.88     39.01 o 
   9  -1  12      269.97      370.30     58.14 o 
  10  -1  12        0.55      -41.54     30.70 o 
  11  -1  12       15.52       41.30     59.66 o 
  12  -1  12       38.35       27.69     46.30 o 
  13  -1  12      596.13      526.06     86.89 o 
 -12   0  12        2.05      -32.12     68.83 o 
 -11   0  12      536.18      504.79    119.31 o 
 -10   0  12     1169.27     1120.06     58.52 o 
  -9   0  12      184.37      189.49     28.70 o 
  -8   0  12       11.87      -10.70     18.14 o 
  -7   0  12     1403.80     1454.19     66.38 o 
  -6   0  12      572.94      522.10     36.70 o 
  -5   0  12        1.02       10.59     12.25 o 
  -4   0  12      423.20      436.15     41.01 o 
  -3   0  12     1030.90     1283.34     53.58 o 
  -2   0  12     4128.86     4437.56    180.33 o 
  -1   0  12     1385.79     1324.07     70.51 o 
   0   0  12      258.34      215.39     20.86 o 
   1   0  12     1268.41     1143.17     92.90 o 
   2   0  12      110.28      103.51     16.65 o 
   3   0  12      464.47      475.87     30.63 o 
   4   0  12      372.84      338.50     24.93 o 
   5   0  12     3571.82     3344.14    167.50 o 
   6   0  12       45.48       38.15     43.60 o 
   7   0  12      807.93      897.78     71.17 o 
   8   0  12      947.05      776.59     69.71 o 
   9   0  12       70.25      -16.06     29.20 o 
  10   0  12      299.41      248.47     51.92 o 
  11   0  12      120.63       67.03     57.36 o 
  12   0  12        0.94       72.28     51.62 o 
  13   0  12      568.24      541.02     86.89 o 
  14   0  12       18.08        5.61     57.33 o 
 -12   1  12      157.52      198.92     82.60 o 
 -11   1  12        9.98       -8.99     40.46 o 
 -10   1  12       16.18      -52.88     35.25 o 
  -9   1  12       10.53       -7.12     20.02 o 
  -8   1  12      815.61      860.12     45.68 o 
  -7   1  12      496.69      484.29     38.42 o 
  -6   1  12      388.19      427.89     28.97 o 
  -5   1  12       26.31       26.69     12.15 o 
  -4   1  12      106.72      128.72     14.12 o 
  -3   1  12     5519.69     6340.69    196.81 o 
  -2   1  12     3071.72     3183.06    106.87 o 
  -1   1  12      172.00      203.95     19.31 o 
   0   1  12      600.81      632.95     32.73 o 
   1   1  12      124.32      141.66     18.55 o 
   2   1  12     1599.89     1562.34     61.78 o 
   3   1  12     1972.54     2007.46     75.83 o 
   4   1  12    12075.72    11801.16    350.41 o 
   5   1  12        1.31       10.49     22.94 o 
   6   1  12       61.23       48.86     27.53 o 
   7   1  12     2066.71     2091.03    111.63 o 
   8   1  12        5.26        0.00     36.71 o 
   9   1  12     1265.78     1207.99     88.84 o 
  10   1  12       29.58       29.53     36.37 o 
  11   1  12      680.19      843.62     87.43 o 
  12   1  12     1466.94     1392.82    116.28 o 
  13   1  12        2.89       32.12     73.42 o 
  14   1  12        0.12       15.73     55.07 o 
 -13   2  12       44.12       50.48     82.60 o 
 -12   2  12        5.79       29.16     50.22 o 
 -11   2  12       34.88       32.12     42.18 o 
 -10   2  12       92.33      102.27    103.25 o 
  -9   2  12       25.45       54.65     35.25 o 
  -8   2  12      114.05       63.85     37.21 o 
  -7   2  12     3919.49     3875.01    116.26 o 
  -6   2  12      109.08      136.70     18.04 o 
  -5   2  12      540.29      541.59     28.39 o 
  -4   2  12     7884.84     8451.63    227.19 o 
  -3   2  12     1363.60     1335.72     54.06 o 
  -2   2  12     1665.95     1451.94     82.63 o 
  -1   2  12        0.07       -7.93      8.60 o 
   0   2  12        1.37        0.71     12.81 o 
   1   2  12     9504.33     9898.60    293.88 o 
   2   2  12     5841.48     6121.07    190.65 o 
   3   2  12     1438.34     1423.83     59.01 o 
   4   2  12     8470.00     8696.00    263.85 o 
   5   2  12     5294.56     5438.13    172.28 o 
   6   2  12     3365.20     3234.85    145.59 o 
   7   2  12      234.02      222.22     57.36 o 
   8   2  12       76.02       71.36     43.60 o 
   9   2  12     1549.13     1438.29    121.61 o 
  10   2  12      106.13       30.13     45.89 o 
  11   2  12        1.80       81.95     44.05 o 
  12   2  12       99.82       45.57     57.36 o 
  13   2  12        0.45       61.95     54.03 o 
  14   2  12       61.43      -13.77     52.88 o 
 -12   3  12       92.12       41.30     78.01 o 
 -11   3  12      118.25      113.58     50.71 o 
 -10   3  12        1.31      -43.37     31.97 o 
  -9   3  12      113.32      165.10     48.18 o 
  -8   3  12     3875.12     3474.06    171.89 o 
  -7   3  12     1182.93     1151.44     87.43 o 
  -6   3  12      442.93      338.49     64.25 o 
  -5   3  12     3679.45     3860.10    108.40 o 
  -4   3  12     3209.44     3437.41    117.32 o 
  -3   3  12      662.58      648.63     34.03 o 
  -2   3  12       82.95       65.98     13.09 o 
  -1   3  12      670.99      682.78     34.12 o 
   0   3  12    23578.62    23714.50   1078.73 o 
   1   3  12       16.73       28.59     12.16 o 
   2   3  12     3159.21     2837.14    120.06 o 
   3   3  12    29757.61    28333.59    812.21 o 
   4   3  12      198.49      187.47     22.83 o 
   5   3  12       22.03       -1.66     13.79 o 
   6   3  12      381.98      377.74     45.08 o 
   7   3  12      625.03      602.80     68.83 o 
   8   3  12       42.81       49.56     30.55 o 
   9   3  12      192.18      157.17     45.08 o 
  10   3  12     2474.42     2693.74    150.24 o 
  11   3  12       23.20      -26.34     36.37 o 
  12   3  12       29.08        8.33     43.72 o 
  13   3  12        2.34       -3.82     47.39 o 
  14   3  12        3.91        9.18     50.71 o 
 -12   4  12       20.34      -13.77     64.25 o 
 -11   4  12       44.41       56.60     48.35 o 
 -10   4  12       30.82       59.83     43.72 o 
  -9   4  12       68.82       79.03     43.00 o 
  -8   4  12       82.76       44.49     37.21 o 
  -7   4  12     3997.61     3767.14    179.90 o 
  -6   4  12     2056.63     2050.80    113.43 o 
  -5   4  12      108.60       90.81     30.70 o 
  -4   4  12     6982.72     6599.55    265.55 o 
  -3   4  12    15712.77    14277.21    521.68 o 
  -2   4  12       63.04       77.01     32.12 o 
  -1   4  12        1.41       -0.92     15.27 o 
   0   4  12      682.59      638.39     33.62 o 
   1   4  12       36.87      -10.82     11.30 o 
   2   4  12    39545.57    38939.32   1107.91 o 
   3   4  12     1816.90     1945.98     81.18 o 
   4   4  12     2055.72     1847.79     74.09 o 
   5   4  12      196.54      211.35     30.35 o 
   6   4  12      900.47      966.69     67.91 o 
   7   4  12       64.65      -12.42     57.36 o 
   8   4  12       88.33       39.99     41.30 o 
   9   4  12      429.11      374.31    139.96 o 
  10   4  12      257.44      246.08    107.84 o 
  11   4  12        8.22       23.14     57.36 o 
  12   4  12      100.05      166.99     54.20 o 
  13   4  12       23.77       36.71     47.39 o 
 -12   5  12       24.54        0.00     78.01 o 
 -11   5  12       21.58      -29.83     66.54 o 
 -10   5  12       31.28       50.32     94.07 o 
  -9   5  12       89.17       64.60     41.81 o 
  -8   5  12      711.56      701.24     91.78 o 
  -7   5  12       59.10       31.40     48.18 o 
  -6   5  12       49.92        9.18     29.20 o 
  -5   5  12     5756.11     5482.46    233.36 o 
  -4   5  12    16716.11    15631.22    575.42 o 
  -3   5  12      704.52      680.56    105.55 o 
  -2   5  12     2727.47     2912.41    132.57 o 
  -1   5  12     1366.86     1389.62     75.79 o 
   0   5  12     1456.71     1524.08     60.45 o 
   1   5  12       39.72       33.09     14.48 o 
   2   5  12     3251.47     3354.24    115.44 o 
   3   5  12      428.29      358.24     57.26 o 
   4   5  12      624.30      669.02     42.39 o 
   5   5  12      442.81      401.59     34.88 o 
   6   5  12       10.84       20.19     18.89 o 
   7   5  12     3585.20     3716.65    286.81 o 
   8   5  12      140.76       10.33     31.97 o 
   9   5  12        5.03      -45.89     41.30 o 
  10   5  12      304.19      353.41     66.54 o 
  11   5  12       69.70       78.49     46.30 o 
  12   5  12        1.48       -6.53     40.71 o 
  13   5  12        1.94      -41.00     48.36 o 
 -12   6  12        3.51      -68.83     68.83 o 
 -11   6  12      774.70      793.34    112.43 o 
 -10   6  12      460.96      568.20    243.22 o 
  -9   6  12        8.65        6.31     38.53 o 
  -8   6  12     1100.43     1172.85     97.35 o 
  -7   6  12       68.23       49.68     37.21 o 
  -6   6  12     6306.69     5413.33    238.35 o 
  -5   6  12      763.10      823.88     72.96 o 
  -4   6  12        0.05       29.83     29.20 o 
  -3   6  12     2061.64     1949.22    105.12 o 
  -2   6  12     1473.12     1454.14     83.62 o 
  -1   6  12        8.80      -10.43     15.94 o 
   0   6  12      574.57      499.77     50.94 o 
   1   6  12      167.58      161.26     36.93 o 
   2   6  12       24.41       18.36     14.84 o 
   3   6  12      286.10      328.47     30.63 o 
   4   6  12     3737.58     3679.57    183.56 o 
   5   6  12      328.61      315.98     33.49 o 
   6   6  12     6959.33     6746.22    220.71 o 
   7   6  12      166.38      157.87     40.46 o 
   8   6  12      135.18       85.52     59.66 o 
   9   6  12      919.57      914.41    162.91 o 
  10   6  12       97.63      123.90     45.43 o 
  11   6  12       62.87       45.18     41.81 o 
  12   6  12       68.66       89.89     55.07 o 
  13   6  12       13.58      -32.93     52.63 o 
 -11   7  12       27.78      106.57     64.25 o 
 -10   7  12       12.63       38.61     48.18 o 
  -9   7  12      635.47      805.38     90.86 o 
  -8   7  12        2.69        4.37     33.96 o 
  -7   7  12       79.81       36.71     38.94 o 
  -6   7  12     5028.01     5043.71    228.61 o 
  -5   7  12      412.68      450.89     91.78 o 
  -4   7  12     1083.66      878.49     72.53 o 
  -3   7  12      335.97      318.60     45.08 o 
  -2   7  12       73.38       53.99     32.12 o 
  -1   7  12      361.22      331.92     40.71 o 
   0   7  12       91.63      107.80     29.83 o 
   1   7  12      214.02      224.83     23.03 o 
   2   7  12      335.36      313.38     27.70 o 
   3   7  12     7019.76     6917.90    220.40 o 
   4   7  12     1961.32     1891.19     81.14 o 
   5   7  12     2563.65     2710.14    131.39 o 
   6   7  12       21.79       21.05     22.19 o 
   7   7  12        2.21       -5.94     27.44 o 
   8   7  12      174.58      121.61     38.94 o 
   9   7  12       54.05       28.79     35.25 o 
  10   7  12      158.96      201.10     54.03 o 
  11   7  12     1151.37     1226.96    139.96 o 
  12   7  12        4.88      -56.22     45.08 o 
 -10   8  12       14.63       66.54     51.92 o 
  -9   8  12        6.44       -5.29     41.81 o 
  -8   8  12        9.09       32.12     42.18 o 
  -7   8  12     1086.29      881.63    190.44 o 
  -6   8  12        3.31       22.15     37.21 o 
  -5   8  12       11.72       -5.90     41.30 o 
  -4   8  12     2450.22     2595.63    139.08 o 
  -3   8  12     1259.98     1162.73     85.58 o 
  -2   8  12       35.26       -1.72     25.36 o 
  -1   8  12     2680.75     2810.86    250.10 o 
   0   8  12       14.99        4.59     22.91 o 
   1   8  12      202.11      177.71     33.96 o 
   2   8  12      440.69      409.46     33.93 o 
   3   8  12      818.57      782.21     48.41 o 
   4   8  12     4009.13     3632.47    131.36 o 
   5   8  12       39.00       40.45     25.76 o 
   6   8  12       28.15        1.23     20.86 o 
   7   8  12      378.03      315.76     50.22 o 
   8   8  12        5.02       24.26     33.96 o 
   9   8  12      674.56      699.92     74.42 o 
  10   8  12      289.18      289.50     64.66 o 
  11   8  12        0.12      -43.92     44.05 o 
  12   8  12      406.29      365.51     72.75 o 
 -10   9  12       78.25       84.31     56.16 o 
  -9   9  12       36.63       53.26     59.66 o 
  -8   9  12      234.68      355.14     91.78 o 
  -7   9  12      376.24      345.70     64.66 o 
  -6   9  12       82.98       98.50     45.08 o 
  -5   9  12     1038.76      947.04    100.96 o 
  -4   9  12      174.21      167.81     50.48 o 
  -3   9  12      272.72      270.36     51.62 o 
  -2   9  12     4656.16     4551.81    205.11 o 
  -1   9  12      189.64      227.68     50.48 o 
   0   9  12      133.63      157.86     38.18 o 
   1   9  12      947.18      821.12     66.08 o 
   2   9  12     2202.75     2191.91    119.31 o 
   3   9  12      685.93      692.21     59.38 o 
   4   9  12       17.08        0.18     19.90 o 
   5   9  12       10.65        4.06     21.98 o 
   6   9  12      921.71      870.28     59.11 o 
   7   9  12        1.24      -13.77     25.96 o 
   8   9  12      296.94      306.48     54.88 o 
   9   9  12     4501.49     5015.90    231.86 o 
  10   9  12      444.01      544.75     74.97 o 
  11   9  12       51.45        4.59     78.01 o 
  -9  10  12       39.84       25.24     51.92 o 
  -8  10  12       31.45        9.18     48.67 o 
  -7  10  12       11.78      -30.78     38.53 o 
  -6  10  12       30.66       -0.73     40.46 o 
  -5  10  12      162.20      187.11     53.47 o 
  -4  10  12        7.77      -18.74     43.60 o 
  -3  10  12      378.26      320.90     55.16 o 
  -2  10  12       96.36      132.23     66.54 o 
  -1  10  12       84.93       65.78     37.34 o 
   0  10  12     1280.09     1380.18    110.14 o 
   1  10  12     1262.40     1301.52     89.07 o 
   2  10  12      279.15      322.81     47.39 o 
   3  10  12     3352.13     3714.80    170.52 o 
   4  10  12       32.51       -4.08     45.89 o 
   5  10  12       60.69       50.90     37.76 o 
   6  10  12        0.21       -9.12     23.03 o 
   7  10  12      104.17      112.89     45.89 o 
   8  10  12     5669.67     6195.37    265.55 o 
   9  10  12      350.70      220.27     82.60 o 
  10  10  12       20.18      -18.36     68.83 o 
  -8  11  12        5.31       50.48     55.16 o 
  -7  11  12        2.87       29.83     45.43 o 
  -6  11  12      327.61      372.97     72.96 o 
  -5  11  12      324.46      354.08    133.08 o 
  -4  11  12      127.13      190.19     64.25 o 
  -3  11  12      293.22      406.89     67.22 o 
  -2  11  12      192.31      155.72     48.35 o 
  -1  11  12      285.55      317.91     56.16 o 
   0  11  12        9.37      -28.99     33.96 o 
   1  11  12       24.97        5.01     33.96 o 
   2  11  12     4129.85     4375.11    369.41 o 
   3  11  12     1323.01     1497.06     98.10 o 
   4  11  12        1.58      -39.77     27.53 o 
   5  11  12       24.70        2.75     30.55 o 
   6  11  12       16.32       -9.94     59.66 o 
   7  11  12      425.09      564.45     96.37 o 
   8  11  12        4.03      -22.94     55.07 o 
   9  11  12      130.00      137.67     73.42 o 
  -7  12  12      126.32       61.95     55.16 o 
  -6  12  12       70.83       62.99     53.47 o 
  -5  12  12      152.35      221.84     65.05 o 
  -4  12  12     1225.86     1294.19    114.34 o 
  -3  12  12      221.49      203.65     58.40 o 
  -2  12  12       33.78       -4.59     38.94 o 
  -1  12  12      131.18      111.36     48.35 o 
   0  12  12      214.03      412.63     64.25 o 
   1  12  12      296.46      303.56     56.01 o 
   2  12  12       52.89       45.89     55.07 o 
   3  12  12        1.48       48.28     36.37 o 
   4  12  12      228.19      254.96     51.72 o 
   5  12  12       21.80       64.25     73.42 o 
   6  12  12      157.93       73.42     78.01 o 
  -5  13  12       57.15       14.91     50.71 o 
  -4  13  12        0.91      -28.82     49.24 o 
  -3  13  12        0.91      -39.09     46.97 o 
  -2  13  12      467.89      422.19    110.14 o 
  -1  13  12      108.55      114.86     64.25 o 
   0  13  12       36.97       96.67     49.59 o 
   1  13  12      410.49      415.49     66.08 o 
   2  13  12        0.64       31.95     40.71 o 
   3  13  12       20.54       50.48     68.83 o 
   4  13  12        8.81       32.12     68.83 o 
   5  13  12       14.37       32.12     73.42 o 
   6  13  12        3.27        0.00     73.42 o
[truncated: 352,802 more chars]
